# Supplementary material for: Exploring the Gut‐Prostate Axis: Microbial Signatures Linked to Prostate Volume and Bladder Function
Source: Prostate. 2026 Mar 18;86(8):900–10. doi: 10.1002/pros.70160 (PMC13116016; doi:10.1002/pros.70160)
Supplement: Supplementary file 2 — Table S1: Summary of α‐ and β‐diversity metrics in relation to PV and RBV. [file PROS-86-900-s002.xlsx]

## Sheet: Legend
	Tabs:
	Tab 1 – PV alpha	Alpha-diversity statistics based on prostate volume (PV). Each row summarizes within-sample diversity metrics comparing groups stratified by PV.
	Tab 2 – PV beta	Beta-diversity statistics based on prostate volume (PV). Each row summarizes between-sample (community composition) differences according to PV.
	Tab 3 – RBV alpha	Alpha-diversity statistics based on residual bladder volume (RBV). Each row summarizes within-sample diversity metrics comparing groups stratified by RBV.
	Tab 4 – RBV beta	Beta-diversity statistics based on residual bladder volume (RBV). Each row summarizes between-sample (community composition) differences according to RBV.
	Column definitions
	For alpha-diversity tabs (PV alpha, RBV alpha):
	Alpha_matrix	Name of the alpha-diversity index.
	statistic	est statistic from the applied statistical test.
	p.value	Unadjusted p-value for the test.
	method	Statistical test used.
	alternative	Type of hypothesis tested.
	For beta-diversity tabs (PV beta, RBV beta):
	distance	Distance metric used to compute community dissimilarity.
	contrast	Comparison groups or factor levels evaluated.
	term	Model term (variable) tested in the PERMANOVA or related analysis.
	df	Degrees of freedom for the model term.
	SumOfSqs	Sum of squares attributed to the term.
	R2	Proportion of variance explained by the term.
	statistic	Test statistic from PERMANOVA or equivalent analysis.
	p.value	P-value for the term’s significance.

## Sheet: PV alpha
Alpha_matrix	statistic	p.value	method	alternative
chao1	118	0.356693	Wilcoxon rank sum test with continuity correction	two.sided
diversity_inverse_simpson	112	0.524956	Wilcoxon rank sum exact test	two.sided
diversity_gini_simpson	112	0.524956	Wilcoxon rank sum exact test	two.sided
diversity_shannon	112	0.524956	Wilcoxon rank sum exact test	two.sided

## Sheet: PV beta
distance	contrast	term	df	SumOfSqs	R2	statistic	p.value
bray	Low_PV_ml_vs_High_PV_ml	Model	1	0.509896	0.0378279	1.02219	0.104
bray	Low_PV_ml_vs_High_PV_ml	Residual	26	12.9695	0.962172
bray	Low_PV_ml_vs_High_PV_ml	Total	27	13.4794	1
jaccard	Low_PV_ml_vs_High_PV_ml	Model	1	0.505133	0.0374467	1.01149	0.073
jaccard	Low_PV_ml_vs_High_PV_ml	Residual	26	12.9842	0.962553
jaccard	Low_PV_ml_vs_High_PV_ml	Total	27	13.4894	1
unifrac	Low_PV_ml_vs_High_PV_ml	Model	1	0.410727	0.0330894	0.889766	0.83
unifrac	Low_PV_ml_vs_High_PV_ml	Residual	26	12.0019	0.966911
unifrac	Low_PV_ml_vs_High_PV_ml	Total	27	12.4126	1
wunifrac	Low_PV_ml_vs_High_PV_ml	Model	1	0.000156629	0.0149169	0.393711	0.721
wunifrac	Low_PV_ml_vs_High_PV_ml	Residual	26	0.0103435	0.985083
wunifrac	Low_PV_ml_vs_High_PV_ml	Total	27	0.0105001	1

## Sheet: RBV alpha
Alpha_matrix	statistic	p.value	method	alternative
chao1	53	0.157167	Wilcoxon rank sum test with continuity correction	two.sided
diversity_inverse_simpson	59	0.274596	Wilcoxon rank sum exact test	two.sided
diversity_gini_simpson	59	0.274596	Wilcoxon rank sum exact test	two.sided
diversity_shannon	56	0.212036	Wilcoxon rank sum exact test	two.sided

## Sheet: RBV beta
distance	contrast	term	df	SumOfSqs	R2	statistic	p.value
bray	High_RBV_ml_vs_Low_RBV_ml	Model	1	0.510275	0.0393162	1.02313	0.09
bray	High_RBV_ml_vs_Low_RBV_ml	Residual	25	12.4685	0.960684
bray	High_RBV_ml_vs_Low_RBV_ml	Total	26	12.9787	1
jaccard	High_RBV_ml_vs_Low_RBV_ml	Model	1	0.505313	0.038903	1.01194	0.089
jaccard	High_RBV_ml_vs_Low_RBV_ml	Residual	25	12.4837	0.961097
jaccard	High_RBV_ml_vs_Low_RBV_ml	Total	26	12.9891	1
unifrac	High_RBV_ml_vs_Low_RBV_ml	Model	1	0.463502	0.0399455	1.04019	0.318
unifrac	High_RBV_ml_vs_Low_RBV_ml	Residual	25	11.1399	0.960054
unifrac	High_RBV_ml_vs_Low_RBV_ml	Total	26	11.6034	1
wunifrac	High_RBV_ml_vs_Low_RBV_ml	Model	1	3.86055e-05	0.00364589	0.0914807	0.996
wunifrac	High_RBV_ml_vs_Low_RBV_ml	Residual	25	0.0105502	0.996354
wunifrac	High_RBV_ml_vs_Low_RBV_ml	Total	26	0.0105888	1
