# Supplementary material for: Exploring the Gut‐Prostate Axis: Microbial Signatures Linked to Prostate Volume and Bladder Function
Source: Prostate. 2026 Mar 18;86(8):900–10. doi: 10.1002/pros.70160 (PMC13116016; doi:10.1002/pros.70160)
Supplement: Supplementary file 3 — Table S2: Absolute abundance of bacterial taxa. [file PROS-86-900-s001.xlsx]

## Sheet: Legend
	Sample ID	Unique identifier assigned to each analyzed patient.
	Taxon	Name of the detected microbial taxon.
	Abundance	Absolute abundance of the taxon in the sample, expressed as total microbial reads.
	PV [ml]	Prostate volume measured in milliliters.
	RBV [ml]	Residual bladder volume measured in milliliters after voiding.
	PSA [ng/ml]	Serum prostate-specific antigen concentration (nanograms per milliliter).
	Age [years]	Age of the patient or participant at the time of surgery, in years.

## Sheet: Domain
Sample ID	Taxon	Abundance	PV [ml]	RBV [ml]	PSA [ng/ml]	Age [years]
Patient-003	d__Bacteria	131549	160		13	63
Patient-022	d__Bacteria	129709	40	10	1.1	76
Patient-002	d__Bacteria	128543	30	30	1.1	75
Patient-019	d__Bacteria	128134	42.1	70	6.03	62
Patient-009	d__Bacteria	127300	91	40	3.42	75
Patient-027	d__Bacteria	127247	40	100	0.81	57
Patient-001	d__Bacteria	127217	33	480	0.916	79
Patient-005	d__Bacteria	126834	45	130	1.3	56
Patient-016	d__Bacteria	124587	65	35	5.83	70
Patient-014	d__Bacteria	124380	40	60	1.21	58
Patient-024	d__Bacteria	123937	35	279	0.97	73
Patient-026	d__Bacteria	123144	45	30	5.14	74
Patient-012	d__Bacteria	121983	40	125	2	70
Patient-010	d__Bacteria	121949	160	4	43	66
Patient-011	d__Bacteria	121833	80	110	2.39	58
Patient-028	d__Bacteria	121690	90	45	4	73
Patient-004	d__Bacteria	121236	60	50	1.9	59
Patient-021	d__Bacteria	119873	55	228.68	0.77	66
Patient-008	d__Bacteria	119360	33	9	1.42	59
Patient-020	d__Bacteria	118936	40	180	1.26	56
Patient-007	d__Bacteria	118445	40	0	5.89	73
Patient-006	d__Bacteria	118275	180	0	1.05	72
Patient-017	d__Bacteria	115417	80	10	3.3	60
Patient-015	d__Bacteria	115378	20	30	0.72	56
Patient-013	d__Bacteria	115136	70	200	2.09	68
Patient-023	d__Bacteria	112070	32	29.8	2.41	60
Patient-025	d__Bacteria	105007	30	12	2	63
Patient-018	d__Bacteria	89191	58.5	35	2.27	69
Patient-002	d__Archaea	218	30	30	1.1	75
Patient-001	d__Archaea	215	33	480	0.916	79
Patient-027	d__Archaea	194	40	100	0.81	57
Patient-012	d__Archaea	174	40	125	2	70
Patient-008	d__Archaea	33	33	9	1.42	59
Patient-019	d__Archaea	28	42.1	70	6.03	62
Patient-023	d__Archaea	21	32	29.8	2.41	60
Patient-009	d__Archaea	0	91	40	3.42	75
Patient-003	d__Archaea	0	160		13	63
Patient-010	d__Archaea	0	160	4	43	66
Patient-004	d__Archaea	0	60	50	1.9	59
Patient-011	d__Archaea	0	80	110	2.39	58
Patient-005	d__Archaea	0	45	130	1.3	56
Patient-006	d__Archaea	0	180	0	1.05	72
Patient-013	d__Archaea	0	70	200	2.09	68
Patient-007	d__Archaea	0	40	0	5.89	73
Patient-014	d__Archaea	0	40	60	1.21	58
Patient-015	d__Archaea	0	20	30	0.72	56
Patient-022	d__Archaea	0	40	10	1.1	76
Patient-016	d__Archaea	0	65	35	5.83	70
Patient-017	d__Archaea	0	80	10	3.3	60
Patient-024	d__Archaea	0	35	279	0.97	73
Patient-018	d__Archaea	0	58.5	35	2.27	69
Patient-025	d__Archaea	0	30	12	2	63
Patient-026	d__Archaea	0	45	30	5.14	74
Patient-020	d__Archaea	0	40	180	1.26	56
Patient-021	d__Archaea	0	55	228.68	0.77	66
Patient-028	d__Archaea	0	90	45	4	73

## Sheet: Phylum
Sample ID	Taxon	Abundance	PV [ml]	RBV [ml]	PSA [ng/ml]	Age [years]
Patient-024	d__Bacteria; p__Firmicutes	104636	35	279	0.97	73
Patient-028	d__Bacteria; p__Firmicutes	102128	90	45	4	73
Patient-005	d__Bacteria; p__Firmicutes	101068	45	130	1.3	56
Patient-009	d__Bacteria; p__Firmicutes	98714	91	40	3.42	75
Patient-008	d__Bacteria; p__Firmicutes	96847	33	9	1.42	59
Patient-027	d__Bacteria; p__Firmicutes	90928	40	100	0.81	57
Patient-010	d__Bacteria; p__Firmicutes	88615	160	4	43	66
Patient-013	d__Bacteria; p__Firmicutes	88444	70	200	2.09	68
Patient-021	d__Bacteria; p__Firmicutes	79301	55	228.68	0.77	66
Patient-002	d__Bacteria; p__Firmicutes	79160	30	30	1.1	75
Patient-004	d__Bacteria; p__Firmicutes	79006	60	50	1.9	59
Patient-012	d__Bacteria; p__Firmicutes	78595	40	125	2	70
Patient-014	d__Bacteria; p__Firmicutes	76679	40	60	1.21	58
Patient-023	d__Bacteria; p__Firmicutes	75987	32	29.8	2.41	60
Patient-007	d__Bacteria; p__Firmicutes	75570	40	0	5.89	73
Patient-020	d__Bacteria; p__Firmicutes	73917	40	180	1.26	56
Patient-003	d__Bacteria; p__Firmicutes	71907	160		13	63
Patient-017	d__Bacteria; p__Firmicutes	71451	80	10	3.3	60
Patient-019	d__Bacteria; p__Firmicutes	70651	42.1	70	6.03	62
Patient-011	d__Bacteria; p__Firmicutes	69472	80	110	2.39	58
Patient-015	d__Bacteria; p__Firmicutes	65520	20	30	0.72	56
Patient-001	d__Bacteria; p__Firmicutes	64723	33	480	0.916	79
Patient-022	d__Bacteria; p__Firmicutes	64348	40	10	1.1	76
Patient-018	d__Bacteria; p__Firmicutes	59325	58.5	35	2.27	69
Patient-016	d__Bacteria; p__Firmicutes	57081	65	35	5.83	70
Patient-026	d__Bacteria; p__Firmicutes	56740	45	30	5.14	74
Patient-006	d__Bacteria; p__Firmicutes	49314	180	0	1.05	72
Patient-025	d__Bacteria; p__Firmicutes	49203	30	12	2	63
Patient-006	d__Bacteria; p__Bacteroidota	61450	180	0	1.05	72
Patient-026	d__Bacteria; p__Bacteroidota	61294	45	30	5.14	74
Patient-016	d__Bacteria; p__Bacteroidota	56467	65	35	5.83	70
Patient-022	d__Bacteria; p__Bacteroidota	53955	40	10	1.1	76
Patient-019	d__Bacteria; p__Bacteroidota	52572	42.1	70	6.03	62
Patient-025	d__Bacteria; p__Bacteroidota	50295	30	12	2	63
Patient-003	d__Bacteria; p__Bacteroidota	47660	160		13	63
Patient-001	d__Bacteria; p__Bacteroidota	45591	33	480	0.916	79
Patient-015	d__Bacteria; p__Bacteroidota	42029	20	30	0.72	56
Patient-011	d__Bacteria; p__Bacteroidota	40912	80	110	2.39	58
Patient-021	d__Bacteria; p__Bacteroidota	38827	55	228.68	0.77	66
Patient-004	d__Bacteria; p__Bacteroidota	38168	60	50	1.9	59
Patient-007	d__Bacteria; p__Bacteroidota	37959	40	0	5.89	73
Patient-020	d__Bacteria; p__Bacteroidota	36718	40	180	1.26	56
Patient-002	d__Bacteria; p__Bacteroidota	35995	30	30	1.1	75
Patient-017	d__Bacteria; p__Bacteroidota	35675	80	10	3.3	60
Patient-014	d__Bacteria; p__Bacteroidota	34991	40	60	1.21	58
Patient-012	d__Bacteria; p__Bacteroidota	30104	40	125	2	70
Patient-018	d__Bacteria; p__Bacteroidota	26441	58.5	35	2.27	69
Patient-023	d__Bacteria; p__Bacteroidota	26189	32	29.8	2.41	60
Patient-010	d__Bacteria; p__Bacteroidota	23579	160	4	43	66
Patient-013	d__Bacteria; p__Bacteroidota	21028	70	200	2.09	68
Patient-005	d__Bacteria; p__Bacteroidota	20670	45	130	1.3	56
Patient-009	d__Bacteria; p__Bacteroidota	17896	91	40	3.42	75
Patient-008	d__Bacteria; p__Bacteroidota	13689	33	9	1.42	59
Patient-027	d__Bacteria; p__Bacteroidota	12992	40	100	0.81	57
Patient-028	d__Bacteria; p__Bacteroidota	5138	90	45	4	73
Patient-024	d__Bacteria; p__Bacteroidota	2417	35	279	0.97	73
Patient-027	d__Bacteria; p__Proteobacteria	12390	40	100	0.81	57
Patient-001	d__Bacteria; p__Proteobacteria	8314	33	480	0.916	79
Patient-016	d__Bacteria; p__Proteobacteria	8132	65	35	5.83	70
Patient-028	d__Bacteria; p__Proteobacteria	7664	90	45	4	73
Patient-011	d__Bacteria; p__Proteobacteria	7330	80	110	2.39	58
Patient-002	d__Bacteria; p__Proteobacteria	6629	30	30	1.1	75
Patient-022	d__Bacteria; p__Proteobacteria	6507	40	10	1.1	76
Patient-003	d__Bacteria; p__Proteobacteria	5564	160		13	63
Patient-006	d__Bacteria; p__Proteobacteria	4915	180	0	1.05	72
Patient-025	d__Bacteria; p__Proteobacteria	4358	30	12	2	63
Patient-008	d__Bacteria; p__Proteobacteria	4096	33	9	1.42	59
Patient-024	d__Bacteria; p__Proteobacteria	3742	35	279	0.97	73
Patient-015	d__Bacteria; p__Proteobacteria	3197	20	30	0.72	56
Patient-014	d__Bacteria; p__Proteobacteria	3181	40	60	1.21	58
Patient-020	d__Bacteria; p__Proteobacteria	2894	40	180	1.26	56
Patient-013	d__Bacteria; p__Proteobacteria	2665	70	200	2.09	68
Patient-023	d__Bacteria; p__Proteobacteria	2557	32	29.8	2.41	60
Patient-005	d__Bacteria; p__Proteobacteria	2477	45	130	1.3	56
Patient-019	d__Bacteria; p__Proteobacteria	2085	42.1	70	6.03	62
Patient-026	d__Bacteria; p__Proteobacteria	1943	45	30	5.14	74
Patient-007	d__Bacteria; p__Proteobacteria	1825	40	0	5.89	73
Patient-009	d__Bacteria; p__Proteobacteria	1230	91	40	3.42	75
Patient-004	d__Bacteria; p__Proteobacteria	1215	60	50	1.9	59
Patient-018	d__Bacteria; p__Proteobacteria	909	58.5	35	2.27	69
Patient-010	d__Bacteria; p__Proteobacteria	599	160	4	43	66
Patient-012	d__Bacteria; p__Proteobacteria	539	40	125	2	70
Patient-017	d__Bacteria; p__Proteobacteria	213	80	10	3.3	60
Patient-021	d__Bacteria; p__Proteobacteria	167	55	228.68	0.77	66
Patient-009	d__Bacteria; p__Actinobacteriota	9005	91	40	3.42	75
Patient-010	d__Bacteria; p__Actinobacteriota	8911	160	4	43	66
Patient-024	d__Bacteria; p__Actinobacteriota	7751	35	279	0.97	73
Patient-014	d__Bacteria; p__Actinobacteriota	7313	40	60	1.21	58
Patient-023	d__Bacteria; p__Actinobacteriota	6647	32	29.8	2.41	60
Patient-028	d__Bacteria; p__Actinobacteriota	6116	90	45	4	73
Patient-027	d__Bacteria; p__Actinobacteriota	5948	40	100	0.81	57
Patient-017	d__Bacteria; p__Actinobacteriota	5404	80	10	3.3	60
Patient-015	d__Bacteria; p__Actinobacteriota	3999	20	30	0.72	56
Patient-022	d__Bacteria; p__Actinobacteriota	3465	40	10	1.1	76
Patient-003	d__Bacteria; p__Actinobacteriota	3148	160		13	63
Patient-008	d__Bacteria; p__Actinobacteriota	2900	33	9	1.42	59
Patient-002	d__Bacteria; p__Actinobacteriota	2486	30	30	1.1	75
Patient-026	d__Bacteria; p__Actinobacteriota	2370	45	30	5.14	74
Patient-018	d__Bacteria; p__Actinobacteriota	2085	58.5	35	2.27	69
Patient-013	d__Bacteria; p__Actinobacteriota	1906	70	200	2.09	68
Patient-020	d__Bacteria; p__Actinobacteriota	1898	40	180	1.26	56
Patient-004	d__Bacteria; p__Actinobacteriota	1651	60	50	1.9	59
Patient-001	d__Bacteria; p__Actinobacteriota	1599	33	480	0.916	79
Patient-016	d__Bacteria; p__Actinobacteriota	1437	65	35	5.83	70
Patient-006	d__Bacteria; p__Actinobacteriota	1345	180	0	1.05	72
Patient-019	d__Bacteria; p__Actinobacteriota	1200	42.1	70	6.03	62
Patient-011	d__Bacteria; p__Actinobacteriota	914	80	110	2.39	58
Patient-021	d__Bacteria; p__Actinobacteriota	841	55	228.68	0.77	66
Patient-005	d__Bacteria; p__Actinobacteriota	764	45	130	1.3	56
Patient-025	d__Bacteria; p__Actinobacteriota	740	30	12	2	63
Patient-007	d__Bacteria; p__Actinobacteriota	559	40	0	5.89	73
Patient-012	d__Bacteria; p__Actinobacteriota	523	40	125	2	70
Patient-012	d__Bacteria; p__Verrucomicrobiota	7238	40	125	2	70
Patient-024	d__Bacteria; p__Verrucomicrobiota	4850	35	279	0.97	73
Patient-003	d__Bacteria; p__Verrucomicrobiota	2613	160		13	63
Patient-002	d__Bacteria; p__Verrucomicrobiota	2595	30	30	1.1	75
Patient-017	d__Bacteria; p__Verrucomicrobiota	2436	80	10	3.3	60
Patient-008	d__Bacteria; p__Verrucomicrobiota	1179	33	9	1.42	59
Patient-020	d__Bacteria; p__Verrucomicrobiota	838	40	180	1.26	56
Patient-014	d__Bacteria; p__Verrucomicrobiota	822	40	60	1.21	58
Patient-019	d__Bacteria; p__Verrucomicrobiota	780	42.1	70	6.03	62
Patient-011	d__Bacteria; p__Verrucomicrobiota	665	80	110	2.39	58
Patient-023	d__Bacteria; p__Verrucomicrobiota	510	32	29.8	2.41	60
Patient-001	d__Bacteria; p__Verrucomicrobiota	387	33	480	0.916	79
Patient-004	d__Bacteria; p__Verrucomicrobiota	305	60	50	1.9	59
Patient-027	d__Bacteria; p__Verrucomicrobiota	194	40	100	0.81	57
Patient-009	d__Bacteria; p__Verrucomicrobiota	87	91	40	3.42	75
Patient-018	d__Bacteria; p__Verrucomicrobiota	72	58.5	35	2.27	69
Patient-013	d__Bacteria; p__Verrucomicrobiota	45	70	200	2.09	68
Patient-010	d__Bacteria; p__Verrucomicrobiota	39	160	4	43	66
Patient-006	d__Bacteria; p__Verrucomicrobiota	28	180	0	1.05	72
Patient-005	d__Bacteria; p__Verrucomicrobiota	0	45	130	1.3	56
Patient-021	d__Bacteria; p__Verrucomicrobiota	0	55	228.68	0.77	66
Patient-022	d__Bacteria; p__Verrucomicrobiota	0	40	10	1.1	76
Patient-007	d__Bacteria; p__Verrucomicrobiota	0	40	0	5.89	73
Patient-016	d__Bacteria; p__Verrucomicrobiota	0	65	35	5.83	70
Patient-015	d__Bacteria; p__Verrucomicrobiota	0	20	30	0.72	56
Patient-026	d__Bacteria; p__Verrucomicrobiota	0	45	30	5.14	74
Patient-028	d__Bacteria; p__Verrucomicrobiota	0	90	45	4	73
Patient-025	d__Bacteria; p__Verrucomicrobiota	0	30	12	2	63
Patient-001	d__Bacteria; p__Cyanobacteria	6252	33	480	0.916	79
Patient-020	d__Bacteria; p__Cyanobacteria	2210	40	180	1.26	56
Patient-005	d__Bacteria; p__Cyanobacteria	1853	45	130	1.3	56
Patient-011	d__Bacteria; p__Cyanobacteria	1727	80	110	2.39	58
Patient-013	d__Bacteria; p__Cyanobacteria	904	70	200	2.09	68
Patient-008	d__Bacteria; p__Cyanobacteria	462	33	9	1.42	59
Patient-019	d__Bacteria; p__Cyanobacteria	372	42.1	70	6.03	62
Patient-009	d__Bacteria; p__Cyanobacteria	284	91	40	3.42	75
Patient-004	d__Bacteria; p__Cyanobacteria	257	60	50	1.9	59
Patient-012	d__Bacteria; p__Cyanobacteria	256	40	125	2	70
Patient-014	d__Bacteria; p__Cyanobacteria	208	40	60	1.21	58
Patient-027	d__Bacteria; p__Cyanobacteria	186	40	100	0.81	57
Patient-007	d__Bacteria; p__Cyanobacteria	145	40	0	5.89	73
Patient-025	d__Bacteria; p__Cyanobacteria	63	30	12	2	63
Patient-017	d__Bacteria; p__Cyanobacteria	47	80	10	3.3	60
Patient-002	d__Bacteria; p__Cyanobacteria	0	30	30	1.1	75
Patient-003	d__Bacteria; p__Cyanobacteria	0	160		13	63
Patient-023	d__Bacteria; p__Cyanobacteria	0	32	29.8	2.41	60
Patient-022	d__Bacteria; p__Cyanobacteria	0	40	10	1.1	76
Patient-024	d__Bacteria; p__Cyanobacteria	0	35	279	0.97	73
Patient-018	d__Bacteria; p__Cyanobacteria	0	58.5	35	2.27	69
Patient-010	d__Bacteria; p__Cyanobacteria	0	160	4	43	66
Patient-021	d__Bacteria; p__Cyanobacteria	0	55	228.68	0.77	66
Patient-015	d__Bacteria; p__Cyanobacteria	0	20	30	0.72	56
Patient-006	d__Bacteria; p__Cyanobacteria	0	180	0	1.05	72
Patient-016	d__Bacteria; p__Cyanobacteria	0	65	35	5.83	70
Patient-026	d__Bacteria; p__Cyanobacteria	0	45	30	5.14	74
Patient-028	d__Bacteria; p__Cyanobacteria	0	90	45	4	73
Patient-027	d__Bacteria; p__Elusimicrobiota	4531	40	100	0.81	57
Patient-012	d__Bacteria; p__Elusimicrobiota	2256	40	125	2	70
Patient-005	d__Bacteria; p__Elusimicrobiota	0	45	130	1.3	56
Patient-015	d__Bacteria; p__Elusimicrobiota	0	20	30	0.72	56
Patient-002	d__Bacteria; p__Elusimicrobiota	0	30	30	1.1	75
Patient-026	d__Bacteria; p__Elusimicrobiota	0	45	30	5.14	74
Patient-004	d__Bacteria; p__Elusimicrobiota	0	60	50	1.9	59
Patient-006	d__Bacteria; p__Elusimicrobiota	0	180	0	1.05	72
Patient-016	d__Bacteria; p__Elusimicrobiota	0	65	35	5.83	70
Patient-023	d__Bacteria; p__Elusimicrobiota	0	32	29.8	2.41	60
Patient-001	d__Bacteria; p__Elusimicrobiota	0	33	480	0.916	79
Patient-003	d__Bacteria; p__Elusimicrobiota	0	160		13	63
Patient-013	d__Bacteria; p__Elusimicrobiota	0	70	200	2.09	68
Patient-009	d__Bacteria; p__Elusimicrobiota	0	91	40	3.42	75
Patient-008	d__Bacteria; p__Elusimicrobiota	0	33	9	1.42	59
Patient-007	d__Bacteria; p__Elusimicrobiota	0	40	0	5.89	73
Patient-017	d__Bacteria; p__Elusimicrobiota	0	80	10	3.3	60
Patient-020	d__Bacteria; p__Elusimicrobiota	0	40	180	1.26	56
Patient-025	d__Bacteria; p__Elusimicrobiota	0	30	12	2	63
Patient-014	d__Bacteria; p__Elusimicrobiota	0	40	60	1.21	58
Patient-024	d__Bacteria; p__Elusimicrobiota	0	35	279	0.97	73
Patient-021	d__Bacteria; p__Elusimicrobiota	0	55	228.68	0.77	66
Patient-022	d__Bacteria; p__Elusimicrobiota	0	40	10	1.1	76
Patient-011	d__Bacteria; p__Elusimicrobiota	0	80	110	2.39	58
Patient-010	d__Bacteria; p__Elusimicrobiota	0	160	4	43	66
Patient-019	d__Bacteria; p__Elusimicrobiota	0	42.1	70	6.03	62
Patient-018	d__Bacteria; p__Elusimicrobiota	0	58.5	35	2.27	69
Patient-028	d__Bacteria; p__Elusimicrobiota	0	90	45	4	73
Patient-007	d__Bacteria; p__Desulfobacterota	2384	40	0	5.89	73
Patient-012	d__Bacteria; p__Desulfobacterota	1760	40	125	2	70
Patient-016	d__Bacteria; p__Desulfobacterota	1470	65	35	5.83	70
Patient-022	d__Bacteria; p__Desulfobacterota	1425	40	10	1.1	76
Patient-006	d__Bacteria; p__Desulfobacterota	1223	180	0	1.05	72
Patient-014	d__Bacteria; p__Desulfobacterota	1184	40	60	1.21	58
Patient-011	d__Bacteria; p__Desulfobacterota	811	80	110	2.39	58
Patient-026	d__Bacteria; p__Desulfobacterota	797	45	30	5.14	74
Patient-021	d__Bacteria; p__Desulfobacterota	737	55	228.68	0.77	66
Patient-002	d__Bacteria; p__Desulfobacterota	722	30	30	1.1	75
Patient-003	d__Bacteria; p__Desulfobacterota	641	160		13	63
Patient-004	d__Bacteria; p__Desulfobacterota	634	60	50	1.9	59
Patient-015	d__Bacteria; p__Desulfobacterota	633	20	30	0.72	56
Patient-028	d__Bacteria; p__Desulfobacterota	623	90	45	4	73
Patient-019	d__Bacteria; p__Desulfobacterota	463	42.1	70	6.03	62
Patient-020	d__Bacteria; p__Desulfobacterota	461	40	180	1.26	56
Patient-018	d__Bacteria; p__Desulfobacterota	359	58.5	35	2.27	69
Patient-001	d__Bacteria; p__Desulfobacterota	351	33	480	0.916	79
Patient-025	d__Bacteria; p__Desulfobacterota	348	30	12	2	63
Patient-010	d__Bacteria; p__Desulfobacterota	206	160	4	43	66
Patient-024	d__Bacteria; p__Desulfobacterota	196	35	279	0.97	73
Patient-017	d__Bacteria; p__Desulfobacterota	191	80	10	3.3	60
Patient-008	d__Bacteria; p__Desulfobacterota	187	33	9	1.42	59
Patient-023	d__Bacteria; p__Desulfobacterota	180	32	29.8	2.41	60
Patient-013	d__Bacteria; p__Desulfobacterota	126	70	200	2.09	68
Patient-009	d__Bacteria; p__Desulfobacterota	84	91	40	3.42	75
Patient-027	d__Bacteria; p__Desulfobacterota	78	40	100	0.81	57
Patient-005	d__Bacteria; p__Desulfobacterota	0	45	130	1.3	56
Patient-002	d__Bacteria; p__Synergistota	956	30	30	1.1	75
Patient-012	d__Bacteria; p__Synergistota	679	40	125	2	70
Patient-024	d__Bacteria; p__Synergistota	332	35	279	0.97	73
Patient-003	d__Bacteria; p__Synergistota	9	160		13	63
Patient-001	d__Bacteria; p__Synergistota	0	33	480	0.916	79
Patient-011	d__Bacteria; p__Synergistota	0	80	110	2.39	58
Patient-013	d__Bacteria; p__Synergistota	0	70	200	2.09	68
Patient-023	d__Bacteria; p__Synergistota	0	32	29.8	2.41	60
Patient-022	d__Bacteria; p__Synergistota	0	40	10	1.1	76
Patient-004	d__Bacteria; p__Synergistota	0	60	50	1.9	59
Patient-014	d__Bacteria; p__Synergistota	0	40	60	1.21	58
Patient-009	d__Bacteria; p__Synergistota	0	91	40	3.42	75
Patient-008	d__Bacteria; p__Synergistota	0	33	9	1.42	59
Patient-018	d__Bacteria; p__Synergistota	0	58.5	35	2.27	69
Patient-010	d__Bacteria; p__Synergistota	0	160	4	43	66
Patient-006	d__Bacteria; p__Synergistota	0	180	0	1.05	72
Patient-005	d__Bacteria; p__Synergistota	0	45	130	1.3	56
Patient-015	d__Bacteria; p__Synergistota	0	20	30	0.72	56
Patient-007	d__Bacteria; p__Synergistota	0	40	0	5.89	73
Patient-021	d__Bacteria; p__Synergistota	0	55	228.68	0.77	66
Patient-020	d__Bacteria; p__Synergistota	0	40	180	1.26	56
Patient-019	d__Bacteria; p__Synergistota	0	42.1	70	6.03	62
Patient-025	d__Bacteria; p__Synergistota	0	30	12	2	63
Patient-028	d__Bacteria; p__Synergistota	0	90	45	4	73
Patient-017	d__Bacteria; p__Synergistota	0	80	10	3.3	60
Patient-016	d__Bacteria; p__Synergistota	0	65	35	5.83	70
Patient-026	d__Bacteria; p__Synergistota	0	45	30	5.14	74
Patient-027	d__Bacteria; p__Synergistota	0	40	100	0.81	57
Patient-002	d__Archaea; p__Euryarchaeota	218	30	30	1.1	75
Patient-001	d__Archaea; p__Euryarchaeota	215	33	480	0.916	79
Patient-027	d__Archaea; p__Euryarchaeota	194	40	100	0.81	57
Patient-012	d__Archaea; p__Euryarchaeota	174	40	125	2	70
Patient-008	d__Archaea; p__Euryarchaeota	33	33	9	1.42	59
Patient-019	d__Archaea; p__Euryarchaeota	28	42.1	70	6.03	62
Patient-023	d__Archaea; p__Euryarchaeota	21	32	29.8	2.41	60
Patient-003	d__Archaea; p__Euryarchaeota	0	160		13	63
Patient-013	d__Archaea; p__Euryarchaeota	0	70	200	2.09	68
Patient-022	d__Archaea; p__Euryarchaeota	0	40	10	1.1	76
Patient-004	d__Archaea; p__Euryarchaeota	0	60	50	1.9	59
Patient-014	d__Archaea; p__Euryarchaeota	0	40	60	1.21	58
Patient-024	d__Archaea; p__Euryarchaeota	0	35	279	0.97	73
Patient-011	d__Archaea; p__Euryarchaeota	0	80	110	2.39	58
Patient-010	d__Archaea; p__Euryarchaeota	0	160	4	43	66
Patient-009	d__Archaea; p__Euryarchaeota	0	91	40	3.42	75
Patient-005	d__Archaea; p__Euryarchaeota	0	45	130	1.3	56
Patient-018	d__Archaea; p__Euryarchaeota	0	58.5	35	2.27	69
Patient-007	d__Archaea; p__Euryarchaeota	0	40	0	5.89	73
Patient-021	d__Archaea; p__Euryarchaeota	0	55	228.68	0.77	66
Patient-020	d__Archaea; p__Euryarchaeota	0	40	180	1.26	56
Patient-015	d__Archaea; p__Euryarchaeota	0	20	30	0.72	56
Patient-025	d__Archaea; p__Euryarchaeota	0	30	12	2	63
Patient-028	d__Archaea; p__Euryarchaeota	0	90	45	4	73
Patient-006	d__Archaea; p__Euryarchaeota	0	180	0	1.05	72
Patient-016	d__Archaea; p__Euryarchaeota	0	65	35	5.83	70
Patient-026	d__Archaea; p__Euryarchaeota	0	45	30	5.14	74
Patient-017	d__Archaea; p__Euryarchaeota	0	80	10	3.3	60
Patient-012	d__Bacteria; p__Campilobacterota	31	40	125	2	70
Patient-022	d__Bacteria; p__Campilobacterota	3	40	10	1.1	76
Patient-019	d__Bacteria; p__Campilobacterota	2	42.1	70	6.03	62
Patient-002	d__Bacteria; p__Campilobacterota	0	30	30	1.1	75
Patient-003	d__Bacteria; p__Campilobacterota	0	160		13	63
Patient-013	d__Bacteria; p__Campilobacterota	0	70	200	2.09	68
Patient-001	d__Bacteria; p__Campilobacterota	0	33	480	0.916	79
Patient-004	d__Bacteria; p__Campilobacterota	0	60	50	1.9	59
Patient-010	d__Bacteria; p__Campilobacterota	0	160	4	43	66
Patient-009	d__Bacteria; p__Campilobacterota	0	91	40	3.42	75
Patient-008	d__Bacteria; p__Campilobacterota	0	33	9	1.42	59
Patient-014	d__Bacteria; p__Campilobacterota	0	40	60	1.21	58
Patient-024	d__Bacteria; p__Campilobacterota	0	35	279	0.97	73
Patient-023	d__Bacteria; p__Campilobacterota	0	32	29.8	2.41	60
Patient-011	d__Bacteria; p__Campilobacterota	0	80	110	2.39	58
Patient-021	d__Bacteria; p__Campilobacterota	0	55	228.68	0.77	66
Patient-020	d__Bacteria; p__Campilobacterota	0	40	180	1.26	56
Patient-005	d__Bacteria; p__Campilobacterota	0	45	130	1.3	56
Patient-015	d__Bacteria; p__Campilobacterota	0	20	30	0.72	56
Patient-025	d__Bacteria; p__Campilobacterota	0	30	12	2	63
Patient-007	d__Bacteria; p__Campilobacterota	0	40	0	5.89	73
Patient-006	d__Bacteria; p__Campilobacterota	0	180	0	1.05	72
Patient-016	d__Bacteria; p__Campilobacterota	0	65	35	5.83	70
Patient-018	d__Bacteria; p__Campilobacterota	0	58.5	35	2.27	69
Patient-028	d__Bacteria; p__Campilobacterota	0	90	45	4	73
Patient-017	d__Bacteria; p__Campilobacterota	0	80	10	3.3	60
Patient-026	d__Bacteria; p__Campilobacterota	0	45	30	5.14	74
Patient-027	d__Bacteria; p__Campilobacterota	0	40	100	0.81	57
Patient-022	d__Bacteria; p__Patescibacteria	4	40	10	1.1	76
Patient-007	d__Bacteria; p__Patescibacteria	3	40	0	5.89	73
Patient-011	d__Bacteria; p__Patescibacteria	2	80	110	2.39	58
Patient-001	d__Bacteria; p__Patescibacteria	0	33	480	0.916	79
Patient-010	d__Bacteria; p__Patescibacteria	0	160	4	43	66
Patient-019	d__Bacteria; p__Patescibacteria	0	42.1	70	6.03	62
Patient-018	d__Bacteria; p__Patescibacteria	0	58.5	35	2.27	69
Patient-008	d__Bacteria; p__Patescibacteria	0	33	9	1.42	59
Patient-005	d__Bacteria; p__Patescibacteria	0	45	130	1.3	56
Patient-015	d__Bacteria; p__Patescibacteria	0	20	30	0.72	56
Patient-004	d__Bacteria; p__Patescibacteria	0	60	50	1.9	59
Patient-009	d__Bacteria; p__Patescibacteria	0	91	40	3.42	75
Patient-002	d__Bacteria; p__Patescibacteria	0	30	30	1.1	75
Patient-012	d__Bacteria; p__Patescibacteria	0	40	125	2	70
Patient-021	d__Bacteria; p__Patescibacteria	0	55	228.68	0.77	66
Patient-020	d__Bacteria; p__Patescibacteria	0	40	180	1.26	56
Patient-016	d__Bacteria; p__Patescibacteria	0	65	35	5.83	70
Patient-026	d__Bacteria; p__Patescibacteria	0	45	30	5.14	74
Patient-028	d__Bacteria; p__Patescibacteria	0	90	45	4	73
Patient-006	d__Bacteria; p__Patescibacteria	0	180	0	1.05	72
Patient-013	d__Bacteria; p__Patescibacteria	0	70	200	2.09	68
Patient-023	d__Bacteria; p__Patescibacteria	0	32	29.8	2.41	60
Patient-025	d__Bacteria; p__Patescibacteria	0	30	12	2	63
Patient-003	d__Bacteria; p__Patescibacteria	0	160		13	63
Patient-017	d__Bacteria; p__Patescibacteria	0	80	10	3.3	60
Patient-027	d__Bacteria; p__Patescibacteria	0	40	100	0.81	57
Patient-014	d__Bacteria; p__Patescibacteria	0	40	60	1.21	58
Patient-024	d__Bacteria; p__Patescibacteria	0	35	279	0.97	73

## Sheet: Class
Sample ID	Taxon	Abundance	PV [ml]	RBV [ml]	PSA [ng/ml]	Age [years]
Patient-005	d__Bacteria; p__Firmicutes; c__Clostridia	99977	45	130	1.3	56
Patient-008	d__Bacteria; p__Firmicutes; c__Clostridia	94372	33	9	1.42	59
Patient-024	d__Bacteria; p__Firmicutes; c__Clostridia	94353	35	279	0.97	73
Patient-009	d__Bacteria; p__Firmicutes; c__Clostridia	93682	91	40	3.42	75
Patient-010	d__Bacteria; p__Firmicutes; c__Clostridia	79810	160	4	43	66
Patient-027	d__Bacteria; p__Firmicutes; c__Clostridia	77626	40	100	0.81	57
Patient-004	d__Bacteria; p__Firmicutes; c__Clostridia	76709	60	50	1.9	59
Patient-002	d__Bacteria; p__Firmicutes; c__Clostridia	75898	30	30	1.1	75
Patient-021	d__Bacteria; p__Firmicutes; c__Clostridia	75645	55	228.68	0.77	66
Patient-014	d__Bacteria; p__Firmicutes; c__Clostridia	75006	40	60	1.21	58
Patient-023	d__Bacteria; p__Firmicutes; c__Clostridia	74053	32	29.8	2.41	60
Patient-007	d__Bacteria; p__Firmicutes; c__Clostridia	70859	40	0	5.89	73
Patient-020	d__Bacteria; p__Firmicutes; c__Clostridia	70244	40	180	1.26	56
Patient-017	d__Bacteria; p__Firmicutes; c__Clostridia	69227	80	10	3.3	60
Patient-028	d__Bacteria; p__Firmicutes; c__Clostridia	68815	90	45	4	73
Patient-019	d__Bacteria; p__Firmicutes; c__Clostridia	68597	42.1	70	6.03	62
Patient-013	d__Bacteria; p__Firmicutes; c__Clostridia	66141	70	200	2.09	68
Patient-003	d__Bacteria; p__Firmicutes; c__Clostridia	65558	160		13	63
Patient-012	d__Bacteria; p__Firmicutes; c__Clostridia	64884	40	125	2	70
Patient-011	d__Bacteria; p__Firmicutes; c__Clostridia	61998	80	110	2.39	58
Patient-001	d__Bacteria; p__Firmicutes; c__Clostridia	61646	33	480	0.916	79
Patient-015	d__Bacteria; p__Firmicutes; c__Clostridia	60487	20	30	0.72	56
Patient-018	d__Bacteria; p__Firmicutes; c__Clostridia	57457	58.5	35	2.27	69
Patient-022	d__Bacteria; p__Firmicutes; c__Clostridia	57272	40	10	1.1	76
Patient-026	d__Bacteria; p__Firmicutes; c__Clostridia	52078	45	30	5.14	74
Patient-016	d__Bacteria; p__Firmicutes; c__Clostridia	50448	65	35	5.83	70
Patient-025	d__Bacteria; p__Firmicutes; c__Clostridia	43146	30	12	2	63
Patient-006	d__Bacteria; p__Firmicutes; c__Clostridia	40463	180	0	1.05	72
Patient-006	d__Bacteria; p__Bacteroidota; c__Bacteroidia	61450	180	0	1.05	72
Patient-026	d__Bacteria; p__Bacteroidota; c__Bacteroidia	61294	45	30	5.14	74
Patient-016	d__Bacteria; p__Bacteroidota; c__Bacteroidia	56467	65	35	5.83	70
Patient-022	d__Bacteria; p__Bacteroidota; c__Bacteroidia	53955	40	10	1.1	76
Patient-019	d__Bacteria; p__Bacteroidota; c__Bacteroidia	52572	42.1	70	6.03	62
Patient-025	d__Bacteria; p__Bacteroidota; c__Bacteroidia	50295	30	12	2	63
Patient-003	d__Bacteria; p__Bacteroidota; c__Bacteroidia	47660	160		13	63
Patient-001	d__Bacteria; p__Bacteroidota; c__Bacteroidia	45591	33	480	0.916	79
Patient-015	d__Bacteria; p__Bacteroidota; c__Bacteroidia	42029	20	30	0.72	56
Patient-011	d__Bacteria; p__Bacteroidota; c__Bacteroidia	40912	80	110	2.39	58
Patient-021	d__Bacteria; p__Bacteroidota; c__Bacteroidia	38827	55	228.68	0.77	66
Patient-004	d__Bacteria; p__Bacteroidota; c__Bacteroidia	38168	60	50	1.9	59
Patient-007	d__Bacteria; p__Bacteroidota; c__Bacteroidia	37959	40	0	5.89	73
Patient-020	d__Bacteria; p__Bacteroidota; c__Bacteroidia	36718	40	180	1.26	56
Patient-002	d__Bacteria; p__Bacteroidota; c__Bacteroidia	35995	30	30	1.1	75
Patient-017	d__Bacteria; p__Bacteroidota; c__Bacteroidia	35675	80	10	3.3	60
Patient-014	d__Bacteria; p__Bacteroidota; c__Bacteroidia	34991	40	60	1.21	58
Patient-012	d__Bacteria; p__Bacteroidota; c__Bacteroidia	30104	40	125	2	70
Patient-018	d__Bacteria; p__Bacteroidota; c__Bacteroidia	26441	58.5	35	2.27	69
Patient-023	d__Bacteria; p__Bacteroidota; c__Bacteroidia	26189	32	29.8	2.41	60
Patient-010	d__Bacteria; p__Bacteroidota; c__Bacteroidia	23579	160	4	43	66
Patient-013	d__Bacteria; p__Bacteroidota; c__Bacteroidia	21028	70	200	2.09	68
Patient-005	d__Bacteria; p__Bacteroidota; c__Bacteroidia	20670	45	130	1.3	56
Patient-009	d__Bacteria; p__Bacteroidota; c__Bacteroidia	17896	91	40	3.42	75
Patient-008	d__Bacteria; p__Bacteroidota; c__Bacteroidia	13689	33	9	1.42	59
Patient-027	d__Bacteria; p__Bacteroidota; c__Bacteroidia	12992	40	100	0.81	57
Patient-028	d__Bacteria; p__Bacteroidota; c__Bacteroidia	5138	90	45	4	73
Patient-024	d__Bacteria; p__Bacteroidota; c__Bacteroidia	2417	35	279	0.97	73
Patient-013	d__Bacteria; p__Firmicutes; c__Bacilli	19562	70	200	2.09	68
Patient-028	d__Bacteria; p__Firmicutes; c__Bacilli	16310	90	45	4	73
Patient-012	d__Bacteria; p__Firmicutes; c__Bacilli	9981	40	125	2	70
Patient-027	d__Bacteria; p__Firmicutes; c__Bacilli	8589	40	100	0.81	57
Patient-010	d__Bacteria; p__Firmicutes; c__Bacilli	6941	160	4	43	66
Patient-024	d__Bacteria; p__Firmicutes; c__Bacilli	4755	35	279	0.97	73
Patient-003	d__Bacteria; p__Firmicutes; c__Bacilli	4049	160		13	63
Patient-021	d__Bacteria; p__Firmicutes; c__Bacilli	2790	55	228.68	0.77	66
Patient-016	d__Bacteria; p__Firmicutes; c__Bacilli	2592	65	35	5.83	70
Patient-026	d__Bacteria; p__Firmicutes; c__Bacilli	1977	45	30	5.14	74
Patient-011	d__Bacteria; p__Firmicutes; c__Bacilli	1595	80	110	2.39	58
Patient-020	d__Bacteria; p__Firmicutes; c__Bacilli	1439	40	180	1.26	56
Patient-022	d__Bacteria; p__Firmicutes; c__Bacilli	1371	40	10	1.1	76
Patient-009	d__Bacteria; p__Firmicutes; c__Bacilli	1119	91	40	3.42	75
Patient-023	d__Bacteria; p__Firmicutes; c__Bacilli	1097	32	29.8	2.41	60
Patient-004	d__Bacteria; p__Firmicutes; c__Bacilli	839	60	50	1.9	59
Patient-025	d__Bacteria; p__Firmicutes; c__Bacilli	837	30	12	2	63
Patient-017	d__Bacteria; p__Firmicutes; c__Bacilli	779	80	10	3.3	60
Patient-002	d__Bacteria; p__Firmicutes; c__Bacilli	775	30	30	1.1	75
Patient-008	d__Bacteria; p__Firmicutes; c__Bacilli	554	33	9	1.42	59
Patient-014	d__Bacteria; p__Firmicutes; c__Bacilli	544	40	60	1.21	58
Patient-018	d__Bacteria; p__Firmicutes; c__Bacilli	541	58.5	35	2.27	69
Patient-006	d__Bacteria; p__Firmicutes; c__Bacilli	530	180	0	1.05	72
Patient-005	d__Bacteria; p__Firmicutes; c__Bacilli	477	45	130	1.3	56
Patient-007	d__Bacteria; p__Firmicutes; c__Bacilli	446	40	0	5.89	73
Patient-019	d__Bacteria; p__Firmicutes; c__Bacilli	324	42.1	70	6.03	62
Patient-001	d__Bacteria; p__Firmicutes; c__Bacilli	239	33	480	0.916	79
Patient-015	d__Bacteria; p__Firmicutes; c__Bacilli	184	20	30	0.72	56
Patient-028	d__Bacteria; p__Firmicutes; c__Negativicutes	17003	90	45	4	73
Patient-006	d__Bacteria; p__Firmicutes; c__Negativicutes	8321	180	0	1.05	72
Patient-011	d__Bacteria; p__Firmicutes; c__Negativicutes	5879	80	110	2.39	58
Patient-022	d__Bacteria; p__Firmicutes; c__Negativicutes	5705	40	10	1.1	76
Patient-024	d__Bacteria; p__Firmicutes; c__Negativicutes	5519	35	279	0.97	73
Patient-025	d__Bacteria; p__Firmicutes; c__Negativicutes	5220	30	12	2	63
Patient-015	d__Bacteria; p__Firmicutes; c__Negativicutes	4849	20	30	0.72	56
Patient-027	d__Bacteria; p__Firmicutes; c__Negativicutes	4713	40	100	0.81	57
Patient-007	d__Bacteria; p__Firmicutes; c__Negativicutes	4265	40	0	5.89	73
Patient-016	d__Bacteria; p__Firmicutes; c__Negativicutes	4041	65	35	5.83	70
Patient-009	d__Bacteria; p__Firmicutes; c__Negativicutes	3913	91	40	3.42	75
Patient-012	d__Bacteria; p__Firmicutes; c__Negativicutes	3661	40	125	2	70
Patient-001	d__Bacteria; p__Firmicutes; c__Negativicutes	2834	33	480	0.916	79
Patient-013	d__Bacteria; p__Firmicutes; c__Negativicutes	2741	70	200	2.09	68
Patient-026	d__Bacteria; p__Firmicutes; c__Negativicutes	2685	45	30	5.14	74
Patient-002	d__Bacteria; p__Firmicutes; c__Negativicutes	2429	30	30	1.1	75
Patient-003	d__Bacteria; p__Firmicutes; c__Negativicutes	2300	160		13	63
Patient-020	d__Bacteria; p__Firmicutes; c__Negativicutes	2234	40	180	1.26	56
Patient-008	d__Bacteria; p__Firmicutes; c__Negativicutes	1911	33	9	1.42	59
Patient-010	d__Bacteria; p__Firmicutes; c__Negativicutes	1788	160	4	43	66
Patient-019	d__Bacteria; p__Firmicutes; c__Negativicutes	1679	42.1	70	6.03	62
Patient-004	d__Bacteria; p__Firmicutes; c__Negativicutes	1458	60	50	1.9	59
Patient-017	d__Bacteria; p__Firmicutes; c__Negativicutes	1445	80	10	3.3	60
Patient-018	d__Bacteria; p__Firmicutes; c__Negativicutes	1327	58.5	35	2.27	69
Patient-014	d__Bacteria; p__Firmicutes; c__Negativicutes	1110	40	60	1.21	58
Patient-021	d__Bacteria; p__Firmicutes; c__Negativicutes	866	55	228.68	0.77	66
Patient-023	d__Bacteria; p__Firmicutes; c__Negativicutes	812	32	29.8	2.41	60
Patient-005	d__Bacteria; p__Firmicutes; c__Negativicutes	614	45	130	1.3	56
Patient-027	d__Bacteria; p__Proteobacteria; c__Gammaproteobacteria	12390	40	100	0.81	57
Patient-016	d__Bacteria; p__Proteobacteria; c__Gammaproteobacteria	7685	65	35	5.83	70
Patient-028	d__Bacteria; p__Proteobacteria; c__Gammaproteobacteria	7628	90	45	4	73
Patient-001	d__Bacteria; p__Proteobacteria; c__Gammaproteobacteria	7147	33	480	0.916	79
Patient-002	d__Bacteria; p__Proteobacteria; c__Gammaproteobacteria	6540	30	30	1.1	75
Patient-022	d__Bacteria; p__Proteobacteria; c__Gammaproteobacteria	5705	40	10	1.1	76
Patient-011	d__Bacteria; p__Proteobacteria; c__Gammaproteobacteria	5632	80	110	2.39	58
Patient-003	d__Bacteria; p__Proteobacteria; c__Gammaproteobacteria	5564	160		13	63
Patient-006	d__Bacteria; p__Proteobacteria; c__Gammaproteobacteria	4915	180	0	1.05	72
Patient-025	d__Bacteria; p__Proteobacteria; c__Gammaproteobacteria	4336	30	12	2	63
Patient-008	d__Bacteria; p__Proteobacteria; c__Gammaproteobacteria	3867	33	9	1.42	59
Patient-024	d__Bacteria; p__Proteobacteria; c__Gammaproteobacteria	3742	35	279	0.97	73
Patient-015	d__Bacteria; p__Proteobacteria; c__Gammaproteobacteria	3197	20	30	0.72	56
Patient-023	d__Bacteria; p__Proteobacteria; c__Gammaproteobacteria	2537	32	29.8	2.41	60
Patient-013	d__Bacteria; p__Proteobacteria; c__Gammaproteobacteria	2134	70	200	2.09	68
Patient-026	d__Bacteria; p__Proteobacteria; c__Gammaproteobacteria	1943	45	30	5.14	74
Patient-019	d__Bacteria; p__Proteobacteria; c__Gammaproteobacteria	1841	42.1	70	6.03	62
Patient-014	d__Bacteria; p__Proteobacteria; c__Gammaproteobacteria	1649	40	60	1.21	58
Patient-020	d__Bacteria; p__Proteobacteria; c__Gammaproteobacteria	1487	40	180	1.26	56
Patient-005	d__Bacteria; p__Proteobacteria; c__Gammaproteobacteria	1379	45	130	1.3	56
Patient-007	d__Bacteria; p__Proteobacteria; c__Gammaproteobacteria	1344	40	0	5.89	73
Patient-004	d__Bacteria; p__Proteobacteria; c__Gammaproteobacteria	1215	60	50	1.9	59
Patient-009	d__Bacteria; p__Proteobacteria; c__Gammaproteobacteria	1206	91	40	3.42	75
Patient-018	d__Bacteria; p__Proteobacteria; c__Gammaproteobacteria	896	58.5	35	2.27	69
Patient-010	d__Bacteria; p__Proteobacteria; c__Gammaproteobacteria	597	160	4	43	66
Patient-012	d__Bacteria; p__Proteobacteria; c__Gammaproteobacteria	239	40	125	2	70
Patient-017	d__Bacteria; p__Proteobacteria; c__Gammaproteobacteria	213	80	10	3.3	60
Patient-021	d__Bacteria; p__Proteobacteria; c__Gammaproteobacteria	167	55	228.68	0.77	66
Patient-012	d__Bacteria; p__Verrucomicrobiota; c__Verrucomicrobiae	6808	40	125	2	70
Patient-024	d__Bacteria; p__Verrucomicrobiota; c__Verrucomicrobiae	4751	35	279	0.97	73
Patient-002	d__Bacteria; p__Verrucomicrobiota; c__Verrucomicrobiae	2547	30	30	1.1	75
Patient-017	d__Bacteria; p__Verrucomicrobiota; c__Verrucomicrobiae	2436	80	10	3.3	60
Patient-008	d__Bacteria; p__Verrucomicrobiota; c__Verrucomicrobiae	1122	33	9	1.42	59
Patient-020	d__Bacteria; p__Verrucomicrobiota; c__Verrucomicrobiae	789	40	180	1.26	56
Patient-019	d__Bacteria; p__Verrucomicrobiota; c__Verrucomicrobiae	733	42.1	70	6.03	62
Patient-014	d__Bacteria; p__Verrucomicrobiota; c__Verrucomicrobiae	650	40	60	1.21	58
Patient-023	d__Bacteria; p__Verrucomicrobiota; c__Verrucomicrobiae	510	32	29.8	2.41	60
Patient-001	d__Bacteria; p__Verrucomicrobiota; c__Verrucomicrobiae	309	33	480	0.916	79
Patient-004	d__Bacteria; p__Verrucomicrobiota; c__Verrucomicrobiae	305	60	50	1.9	59
Patient-009	d__Bacteria; p__Verrucomicrobiota; c__Verrucomicrobiae	87	91	40	3.42	75
Patient-010	d__Bacteria; p__Verrucomicrobiota; c__Verrucomicrobiae	39	160	4	43	66
Patient-018	d__Bacteria; p__Verrucomicrobiota; c__Verrucomicrobiae	38	58.5	35	2.27	69
Patient-006	d__Bacteria; p__Verrucomicrobiota; c__Verrucomicrobiae	28	180	0	1.05	72
Patient-013	d__Bacteria; p__Verrucomicrobiota; c__Verrucomicrobiae	16	70	200	2.09	68
Patient-015	d__Bacteria; p__Verrucomicrobiota; c__Verrucomicrobiae	0	20	30	0.72	56
Patient-028	d__Bacteria; p__Verrucomicrobiota; c__Verrucomicrobiae	0	90	45	4	73
Patient-025	d__Bacteria; p__Verrucomicrobiota; c__Verrucomicrobiae	0	30	12	2	63
Patient-003	d__Bacteria; p__Verrucomicrobiota; c__Verrucomicrobiae	0	160		13	63
Patient-027	d__Bacteria; p__Verrucomicrobiota; c__Verrucomicrobiae	0	40	100	0.81	57
Patient-005	d__Bacteria; p__Verrucomicrobiota; c__Verrucomicrobiae	0	45	130	1.3	56
Patient-016	d__Bacteria; p__Verrucomicrobiota; c__Verrucomicrobiae	0	65	35	5.83	70
Patient-026	d__Bacteria; p__Verrucomicrobiota; c__Verrucomicrobiae	0	45	30	5.14	74
Patient-022	d__Bacteria; p__Verrucomicrobiota; c__Verrucomicrobiae	0	40	10	1.1	76
Patient-021	d__Bacteria; p__Verrucomicrobiota; c__Verrucomicrobiae	0	55	228.68	0.77	66
Patient-007	d__Bacteria; p__Verrucomicrobiota; c__Verrucomicrobiae	0	40	0	5.89	73
Patient-011	d__Bacteria; p__Verrucomicrobiota; c__Verrucomicrobiae	0	80	110	2.39	58
Patient-001	d__Bacteria; p__Cyanobacteria; c__Vampirivibrionia	6252	33	480	0.916	79
Patient-020	d__Bacteria; p__Cyanobacteria; c__Vampirivibrionia	2210	40	180	1.26	56
Patient-011	d__Bacteria; p__Cyanobacteria; c__Vampirivibrionia	1708	80	110	2.39	58
Patient-005	d__Bacteria; p__Cyanobacteria; c__Vampirivibrionia	1684	45	130	1.3	56
Patient-013	d__Bacteria; p__Cyanobacteria; c__Vampirivibrionia	904	70	200	2.09	68
Patient-008	d__Bacteria; p__Cyanobacteria; c__Vampirivibrionia	441	33	9	1.42	59
Patient-019	d__Bacteria; p__Cyanobacteria; c__Vampirivibrionia	324	42.1	70	6.03	62
Patient-009	d__Bacteria; p__Cyanobacteria; c__Vampirivibrionia	284	91	40	3.42	75
Patient-004	d__Bacteria; p__Cyanobacteria; c__Vampirivibrionia	257	60	50	1.9	59
Patient-012	d__Bacteria; p__Cyanobacteria; c__Vampirivibrionia	256	40	125	2	70
Patient-014	d__Bacteria; p__Cyanobacteria; c__Vampirivibrionia	186	40	60	1.21	58
Patient-027	d__Bacteria; p__Cyanobacteria; c__Vampirivibrionia	186	40	100	0.81	57
Patient-007	d__Bacteria; p__Cyanobacteria; c__Vampirivibrionia	145	40	0	5.89	73
Patient-026	d__Bacteria; p__Cyanobacteria; c__Vampirivibrionia	0	45	30	5.14	74
Patient-025	d__Bacteria; p__Cyanobacteria; c__Vampirivibrionia	0	30	12	2	63
Patient-023	d__Bacteria; p__Cyanobacteria; c__Vampirivibrionia	0	32	29.8	2.41	60
Patient-015	d__Bacteria; p__Cyanobacteria; c__Vampirivibrionia	0	20	30	0.72	56
Patient-017	d__Bacteria; p__Cyanobacteria; c__Vampirivibrionia	0	80	10	3.3	60
Patient-024	d__Bacteria; p__Cyanobacteria; c__Vampirivibrionia	0	35	279	0.97	73
Patient-003	d__Bacteria; p__Cyanobacteria; c__Vampirivibrionia	0	160		13	63
Patient-018	d__Bacteria; p__Cyanobacteria; c__Vampirivibrionia	0	58.5	35	2.27	69
Patient-028	d__Bacteria; p__Cyanobacteria; c__Vampirivibrionia	0	90	45	4	73
Patient-002	d__Bacteria; p__Cyanobacteria; c__Vampirivibrionia	0	30	30	1.1	75
Patient-006	d__Bacteria; p__Cyanobacteria; c__Vampirivibrionia	0	180	0	1.05	72
Patient-016	d__Bacteria; p__Cyanobacteria; c__Vampirivibrionia	0	65	35	5.83	70
Patient-021	d__Bacteria; p__Cyanobacteria; c__Vampirivibrionia	0	55	228.68	0.77	66
Patient-022	d__Bacteria; p__Cyanobacteria; c__Vampirivibrionia	0	40	10	1.1	76
Patient-010	d__Bacteria; p__Cyanobacteria; c__Vampirivibrionia	0	160	4	43	66
Patient-014	d__Bacteria; p__Actinobacteriota; c__Actinobacteria	6252	40	60	1.21	58
Patient-010	d__Bacteria; p__Actinobacteriota; c__Actinobacteria	4297	160	4	43	66
Patient-024	d__Bacteria; p__Actinobacteriota; c__Actinobacteria	4065	35	279	0.97	73
Patient-009	d__Bacteria; p__Actinobacteriota; c__Actinobacteria	3904	91	40	3.42	75
Patient-017	d__Bacteria; p__Actinobacteriota; c__Actinobacteria	3368	80	10	3.3	60
Patient-027	d__Bacteria; p__Actinobacteriota; c__Actinobacteria	1736	40	100	0.81	57
Patient-022	d__Bacteria; p__Actinobacteriota; c__Actinobacteria	1575	40	10	1.1	76
Patient-015	d__Bacteria; p__Actinobacteriota; c__Actinobacteria	1437	20	30	0.72	56
Patient-013	d__Bacteria; p__Actinobacteriota; c__Actinobacteria	1149	70	200	2.09	68
Patient-018	d__Bacteria; p__Actinobacteriota; c__Actinobacteria	1043	58.5	35	2.27	69
Patient-008	d__Bacteria; p__Actinobacteriota; c__Actinobacteria	1031	33	9	1.42	59
Patient-006	d__Bacteria; p__Actinobacteriota; c__Actinobacteria	913	180	0	1.05	72
Patient-019	d__Bacteria; p__Actinobacteriota; c__Actinobacteria	708	42.1	70	6.03	62
Patient-023	d__Bacteria; p__Actinobacteriota; c__Actinobacteria	660	32	29.8	2.41	60
Patient-003	d__Bacteria; p__Actinobacteriota; c__Actinobacteria	625	160		13	63
Patient-004	d__Bacteria; p__Actinobacteriota; c__Actinobacteria	445	60	50	1.9	59
Patient-002	d__Bacteria; p__Actinobacteriota; c__Actinobacteria	406	30	30	1.1	75
Patient-028	d__Bacteria; p__Actinobacteriota; c__Actinobacteria	336	90	45	4	73
Patient-001	d__Bacteria; p__Actinobacteriota; c__Actinobacteria	314	33	480	0.916	79
Patient-005	d__Bacteria; p__Actinobacteriota; c__Actinobacteria	314	45	130	1.3	56
Patient-020	d__Bacteria; p__Actinobacteriota; c__Actinobacteria	190	40	180	1.26	56
Patient-025	d__Bacteria; p__Actinobacteriota; c__Actinobacteria	183	30	12	2	63
Patient-016	d__Bacteria; p__Actinobacteriota; c__Actinobacteria	174	65	35	5.83	70
Patient-011	d__Bacteria; p__Actinobacteriota; c__Actinobacteria	103	80	110	2.39	58
Patient-007	d__Bacteria; p__Actinobacteriota; c__Actinobacteria	65	40	0	5.89	73
Patient-026	d__Bacteria; p__Actinobacteriota; c__Actinobacteria	19	45	30	5.14	74
Patient-021	d__Bacteria; p__Actinobacteriota; c__Actinobacteria	15	55	228.68	0.77	66
Patient-012	d__Bacteria; p__Actinobacteriota; c__Actinobacteria	0	40	125	2	70
Patient-023	d__Bacteria; p__Actinobacteriota; c__Coriobacteriia	5987	32	29.8	2.41	60
Patient-028	d__Bacteria; p__Actinobacteriota; c__Coriobacteriia	5780	90	45	4	73
Patient-009	d__Bacteria; p__Actinobacteriota; c__Coriobacteriia	5101	91	40	3.42	75
Patient-010	d__Bacteria; p__Actinobacteriota; c__Coriobacteriia	4614	160	4	43	66
Patient-027	d__Bacteria; p__Actinobacteriota; c__Coriobacteriia	4212	40	100	0.81	57
Patient-024	d__Bacteria; p__Actinobacteriota; c__Coriobacteriia	3686	35	279	0.97	73
Patient-015	d__Bacteria; p__Actinobacteriota; c__Coriobacteriia	2562	20	30	0.72	56
Patient-003	d__Bacteria; p__Actinobacteriota; c__Coriobacteriia	2523	160		13	63
Patient-026	d__Bacteria; p__Actinobacteriota; c__Coriobacteriia	2351	45	30	5.14	74
Patient-002	d__Bacteria; p__Actinobacteriota; c__Coriobacteriia	2080	30	30	1.1	75
Patient-017	d__Bacteria; p__Actinobacteriota; c__Coriobacteriia	2036	80	10	3.3	60
Patient-022	d__Bacteria; p__Actinobacteriota; c__Coriobacteriia	1890	40	10	1.1	76
Patient-008	d__Bacteria; p__Actinobacteriota; c__Coriobacteriia	1869	33	9	1.42	59
Patient-020	d__Bacteria; p__Actinobacteriota; c__Coriobacteriia	1708	40	180	1.26	56
Patient-001	d__Bacteria; p__Actinobacteriota; c__Coriobacteriia	1285	33	480	0.916	79
Patient-016	d__Bacteria; p__Actinobacteriota; c__Coriobacteriia	1263	65	35	5.83	70
Patient-004	d__Bacteria; p__Actinobacteriota; c__Coriobacteriia	1206	60	50	1.9	59
Patient-014	d__Bacteria; p__Actinobacteriota; c__Coriobacteriia	1061	40	60	1.21	58
Patient-018	d__Bacteria; p__Actinobacteriota; c__Coriobacteriia	1042	58.5	35	2.27	69
Patient-021	d__Bacteria; p__Actinobacteriota; c__Coriobacteriia	826	55	228.68	0.77	66
Patient-011	d__Bacteria; p__Actinobacteriota; c__Coriobacteriia	811	80	110	2.39	58
Patient-013	d__Bacteria; p__Actinobacteriota; c__Coriobacteriia	757	70	200	2.09	68
Patient-025	d__Bacteria; p__Actinobacteriota; c__Coriobacteriia	557	30	12	2	63
Patient-012	d__Bacteria; p__Actinobacteriota; c__Coriobacteriia	523	40	125	2	70
Patient-007	d__Bacteria; p__Actinobacteriota; c__Coriobacteriia	494	40	0	5.89	73
Patient-019	d__Bacteria; p__Actinobacteriota; c__Coriobacteriia	492	42.1	70	6.03	62
Patient-005	d__Bacteria; p__Actinobacteriota; c__Coriobacteriia	450	45	130	1.3	56
Patient-006	d__Bacteria; p__Actinobacteriota; c__Coriobacteriia	432	180	0	1.05	72
Patient-027	d__Bacteria; p__Elusimicrobiota; c__Elusimicrobia	4531	40	100	0.81	57
Patient-012	d__Bacteria; p__Elusimicrobiota; c__Elusimicrobia	2256	40	125	2	70
Patient-024	d__Bacteria; p__Elusimicrobiota; c__Elusimicrobia	0	35	279	0.97	73
Patient-013	d__Bacteria; p__Elusimicrobiota; c__Elusimicrobia	0	70	200	2.09	68
Patient-023	d__Bacteria; p__Elusimicrobiota; c__Elusimicrobia	0	32	29.8	2.41	60
Patient-001	d__Bacteria; p__Elusimicrobiota; c__Elusimicrobia	0	33	480	0.916	79
Patient-016	d__Bacteria; p__Elusimicrobiota; c__Elusimicrobia	0	65	35	5.83	70
Patient-026	d__Bacteria; p__Elusimicrobiota; c__Elusimicrobia	0	45	30	5.14	74
Patient-007	d__Bacteria; p__Elusimicrobiota; c__Elusimicrobia	0	40	0	5.89	73
Patient-018	d__Bacteria; p__Elusimicrobiota; c__Elusimicrobia	0	58.5	35	2.27	69
Patient-015	d__Bacteria; p__Elusimicrobiota; c__Elusimicrobia	0	20	30	0.72	56
Patient-025	d__Bacteria; p__Elusimicrobiota; c__Elusimicrobia	0	30	12	2	63
Patient-028	d__Bacteria; p__Elusimicrobiota; c__Elusimicrobia	0	90	45	4	73
Patient-003	d__Bacteria; p__Elusimicrobiota; c__Elusimicrobia	0	160		13	63
Patient-014	d__Bacteria; p__Elusimicrobiota; c__Elusimicrobia	0	40	60	1.21	58
Patient-017	d__Bacteria; p__Elusimicrobiota; c__Elusimicrobia	0	80	10	3.3	60
Patient-020	d__Bacteria; p__Elusimicrobiota; c__Elusimicrobia	0	40	180	1.26	56
Patient-005	d__Bacteria; p__Elusimicrobiota; c__Elusimicrobia	0	45	130	1.3	56
Patient-002	d__Bacteria; p__Elusimicrobiota; c__Elusimicrobia	0	30	30	1.1	75
Patient-019	d__Bacteria; p__Elusimicrobiota; c__Elusimicrobia	0	42.1	70	6.03	62
Patient-022	d__Bacteria; p__Elusimicrobiota; c__Elusimicrobia	0	40	10	1.1	76
Patient-010	d__Bacteria; p__Elusimicrobiota; c__Elusimicrobia	0	160	4	43	66
Patient-004	d__Bacteria; p__Elusimicrobiota; c__Elusimicrobia	0	60	50	1.9	59
Patient-021	d__Bacteria; p__Elusimicrobiota; c__Elusimicrobia	0	55	228.68	0.77	66
Patient-006	d__Bacteria; p__Elusimicrobiota; c__Elusimicrobia	0	180	0	1.05	72
Patient-009	d__Bacteria; p__Elusimicrobiota; c__Elusimicrobia	0	91	40	3.42	75
Patient-008	d__Bacteria; p__Elusimicrobiota; c__Elusimicrobia	0	33	9	1.42	59
Patient-011	d__Bacteria; p__Elusimicrobiota; c__Elusimicrobia	0	80	110	2.39	58
Patient-003	d__Bacteria; p__Verrucomicrobiota; c__Lentisphaeria	2537	160		13	63
Patient-011	d__Bacteria; p__Verrucomicrobiota; c__Lentisphaeria	665	80	110	2.39	58
Patient-012	d__Bacteria; p__Verrucomicrobiota; c__Lentisphaeria	430	40	125	2	70
Patient-027	d__Bacteria; p__Verrucomicrobiota; c__Lentisphaeria	194	40	100	0.81	57
Patient-014	d__Bacteria; p__Verrucomicrobiota; c__Lentisphaeria	172	40	60	1.21	58
Patient-024	d__Bacteria; p__Verrucomicrobiota; c__Lentisphaeria	99	35	279	0.97	73
Patient-001	d__Bacteria; p__Verrucomicrobiota; c__Lentisphaeria	78	33	480	0.916	79
Patient-008	d__Bacteria; p__Verrucomicrobiota; c__Lentisphaeria	57	33	9	1.42	59
Patient-002	d__Bacteria; p__Verrucomicrobiota; c__Lentisphaeria	48	30	30	1.1	75
Patient-019	d__Bacteria; p__Verrucomicrobiota; c__Lentisphaeria	47	42.1	70	6.03	62
Patient-018	d__Bacteria; p__Verrucomicrobiota; c__Lentisphaeria	34	58.5	35	2.27	69
Patient-013	d__Bacteria; p__Verrucomicrobiota; c__Lentisphaeria	29	70	200	2.09	68
Patient-020	d__Bacteria; p__Verrucomicrobiota; c__Lentisphaeria	14	40	180	1.26	56
Patient-021	d__Bacteria; p__Verrucomicrobiota; c__Lentisphaeria	0	55	228.68	0.77	66
Patient-009	d__Bacteria; p__Verrucomicrobiota; c__Lentisphaeria	0	91	40	3.42	75
Patient-022	d__Bacteria; p__Verrucomicrobiota; c__Lentisphaeria	0	40	10	1.1	76
Patient-025	d__Bacteria; p__Verrucomicrobiota; c__Lentisphaeria	0	30	12	2	63
Patient-010	d__Bacteria; p__Verrucomicrobiota; c__Lentisphaeria	0	160	4	43	66
Patient-007	d__Bacteria; p__Verrucomicrobiota; c__Lentisphaeria	0	40	0	5.89	73
Patient-026	d__Bacteria; p__Verrucomicrobiota; c__Lentisphaeria	0	45	30	5.14	74
Patient-016	d__Bacteria; p__Verrucomicrobiota; c__Lentisphaeria	0	65	35	5.83	70
Patient-028	d__Bacteria; p__Verrucomicrobiota; c__Lentisphaeria	0	90	45	4	73
Patient-023	d__Bacteria; p__Verrucomicrobiota; c__Lentisphaeria	0	32	29.8	2.41	60
Patient-005	d__Bacteria; p__Verrucomicrobiota; c__Lentisphaeria	0	45	130	1.3	56
Patient-015	d__Bacteria; p__Verrucomicrobiota; c__Lentisphaeria	0	20	30	0.72	56
Patient-004	d__Bacteria; p__Verrucomicrobiota; c__Lentisphaeria	0	60	50	1.9	59
Patient-017	d__Bacteria; p__Verrucomicrobiota; c__Lentisphaeria	0	80	10	3.3	60
Patient-006	d__Bacteria; p__Verrucomicrobiota; c__Lentisphaeria	0	180	0	1.05	72
Patient-007	d__Bacteria; p__Desulfobacterota; c__Desulfovibrionia	2384	40	0	5.89	73
Patient-012	d__Bacteria; p__Desulfobacterota; c__Desulfovibrionia	1760	40	125	2	70
Patient-016	d__Bacteria; p__Desulfobacterota; c__Desulfovibrionia	1470	65	35	5.83	70
Patient-022	d__Bacteria; p__Desulfobacterota; c__Desulfovibrionia	1425	40	10	1.1	76
Patient-006	d__Bacteria; p__Desulfobacterota; c__Desulfovibrionia	1223	180	0	1.05	72
Patient-014	d__Bacteria; p__Desulfobacterota; c__Desulfovibrionia	1184	40	60	1.21	58
Patient-011	d__Bacteria; p__Desulfobacterota; c__Desulfovibrionia	811	80	110	2.39	58
Patient-026	d__Bacteria; p__Desulfobacterota; c__Desulfovibrionia	797	45	30	5.14	74
Patient-021	d__Bacteria; p__Desulfobacterota; c__Desulfovibrionia	737	55	228.68	0.77	66
Patient-002	d__Bacteria; p__Desulfobacterota; c__Desulfovibrionia	722	30	30	1.1	75
Patient-003	d__Bacteria; p__Desulfobacterota; c__Desulfovibrionia	641	160		13	63
Patient-004	d__Bacteria; p__Desulfobacterota; c__Desulfovibrionia	634	60	50	1.9	59
Patient-015	d__Bacteria; p__Desulfobacterota; c__Desulfovibrionia	633	20	30	0.72	56
Patient-028	d__Bacteria; p__Desulfobacterota; c__Desulfovibrionia	623	90	45	4	73
Patient-019	d__Bacteria; p__Desulfobacterota; c__Desulfovibrionia	463	42.1	70	6.03	62
Patient-020	d__Bacteria; p__Desulfobacterota; c__Desulfovibrionia	461	40	180	1.26	56
Patient-018	d__Bacteria; p__Desulfobacterota; c__Desulfovibrionia	359	58.5	35	2.27	69
Patient-001	d__Bacteria; p__Desulfobacterota; c__Desulfovibrionia	351	33	480	0.916	79
Patient-025	d__Bacteria; p__Desulfobacterota; c__Desulfovibrionia	348	30	12	2	63
Patient-010	d__Bacteria; p__Desulfobacterota; c__Desulfovibrionia	206	160	4	43	66
Patient-024	d__Bacteria; p__Desulfobacterota; c__Desulfovibrionia	196	35	279	0.97	73
Patient-017	d__Bacteria; p__Desulfobacterota; c__Desulfovibrionia	191	80	10	3.3	60
Patient-008	d__Bacteria; p__Desulfobacterota; c__Desulfovibrionia	187	33	9	1.42	59
Patient-023	d__Bacteria; p__Desulfobacterota; c__Desulfovibrionia	180	32	29.8	2.41	60
Patient-013	d__Bacteria; p__Desulfobacterota; c__Desulfovibrionia	126	70	200	2.09	68
Patient-009	d__Bacteria; p__Desulfobacterota; c__Desulfovibrionia	84	91	40	3.42	75
Patient-027	d__Bacteria; p__Desulfobacterota; c__Desulfovibrionia	78	40	100	0.81	57
Patient-005	d__Bacteria; p__Desulfobacterota; c__Desulfovibrionia	0	45	130	1.3	56
Patient-011	d__Bacteria; p__Proteobacteria; c__Alphaproteobacteria	1698	80	110	2.39	58
Patient-014	d__Bacteria; p__Proteobacteria; c__Alphaproteobacteria	1532	40	60	1.21	58
Patient-020	d__Bacteria; p__Proteobacteria; c__Alphaproteobacteria	1407	40	180	1.26	56
Patient-001	d__Bacteria; p__Proteobacteria; c__Alphaproteobacteria	1167	33	480	0.916	79
Patient-005	d__Bacteria; p__Proteobacteria; c__Alphaproteobacteria	1098	45	130	1.3	56
Patient-022	d__Bacteria; p__Proteobacteria; c__Alphaproteobacteria	802	40	10	1.1	76
Patient-013	d__Bacteria; p__Proteobacteria; c__Alphaproteobacteria	531	70	200	2.09	68
Patient-007	d__Bacteria; p__Proteobacteria; c__Alphaproteobacteria	481	40	0	5.89	73
Patient-016	d__Bacteria; p__Proteobacteria; c__Alphaproteobacteria	447	65	35	5.83	70
Patient-012	d__Bacteria; p__Proteobacteria; c__Alphaproteobacteria	300	40	125	2	70
Patient-019	d__Bacteria; p__Proteobacteria; c__Alphaproteobacteria	244	42.1	70	6.03	62
Patient-008	d__Bacteria; p__Proteobacteria; c__Alphaproteobacteria	229	33	9	1.42	59
Patient-002	d__Bacteria; p__Proteobacteria; c__Alphaproteobacteria	89	30	30	1.1	75
Patient-028	d__Bacteria; p__Proteobacteria; c__Alphaproteobacteria	36	90	45	4	73
Patient-009	d__Bacteria; p__Proteobacteria; c__Alphaproteobacteria	24	91	40	3.42	75
Patient-025	d__Bacteria; p__Proteobacteria; c__Alphaproteobacteria	22	30	12	2	63
Patient-023	d__Bacteria; p__Proteobacteria; c__Alphaproteobacteria	20	32	29.8	2.41	60
Patient-018	d__Bacteria; p__Proteobacteria; c__Alphaproteobacteria	13	58.5	35	2.27	69
Patient-010	d__Bacteria; p__Proteobacteria; c__Alphaproteobacteria	2	160	4	43	66
Patient-026	d__Bacteria; p__Proteobacteria; c__Alphaproteobacteria	0	45	30	5.14	74
Patient-024	d__Bacteria; p__Proteobacteria; c__Alphaproteobacteria	0	35	279	0.97	73
Patient-027	d__Bacteria; p__Proteobacteria; c__Alphaproteobacteria	0	40	100	0.81	57
Patient-015	d__Bacteria; p__Proteobacteria; c__Alphaproteobacteria	0	20	30	0.72	56
Patient-003	d__Bacteria; p__Proteobacteria; c__Alphaproteobacteria	0	160		13	63
Patient-021	d__Bacteria; p__Proteobacteria; c__Alphaproteobacteria	0	55	228.68	0.77	66
Patient-004	d__Bacteria; p__Proteobacteria; c__Alphaproteobacteria	0	60	50	1.9	59
Patient-017	d__Bacteria; p__Proteobacteria; c__Alphaproteobacteria	0	80	10	3.3	60
Patient-006	d__Bacteria; p__Proteobacteria; c__Alphaproteobacteria	0	180	0	1.05	72
Patient-002	d__Bacteria; p__Synergistota; c__Synergistia	956	30	30	1.1	75
Patient-012	d__Bacteria; p__Synergistota; c__Synergistia	679	40	125	2	70
Patient-024	d__Bacteria; p__Synergistota; c__Synergistia	332	35	279	0.97	73
Patient-003	d__Bacteria; p__Synergistota; c__Synergistia	9	160		13	63
Patient-025	d__Bacteria; p__Synergistota; c__Synergistia	0	30	12	2	63
Patient-026	d__Bacteria; p__Synergistota; c__Synergistia	0	45	30	5.14	74
Patient-028	d__Bacteria; p__Synergistota; c__Synergistia	0	90	45	4	73
Patient-023	d__Bacteria; p__Synergistota; c__Synergistia	0	32	29.8	2.41	60
Patient-017	d__Bacteria; p__Synergistota; c__Synergistia	0	80	10	3.3	60
Patient-016	d__Bacteria; p__Synergistota; c__Synergistia	0	65	35	5.83	70
Patient-027	d__Bacteria; p__Synergistota; c__Synergistia	0	40	100	0.81	57
Patient-015	d__Bacteria; p__Synergistota; c__Synergistia	0	20	30	0.72	56
Patient-006	d__Bacteria; p__Synergistota; c__Synergistia	0	180	0	1.05	72
Patient-018	d__Bacteria; p__Synergistota; c__Synergistia	0	58.5	35	2.27	69
Patient-004	d__Bacteria; p__Synergistota; c__Synergistia	0	60	50	1.9	59
Patient-014	d__Bacteria; p__Synergistota; c__Synergistia	0	40	60	1.21	58
Patient-005	d__Bacteria; p__Synergistota; c__Synergistia	0	45	130	1.3	56
Patient-020	d__Bacteria; p__Synergistota; c__Synergistia	0	40	180	1.26	56
Patient-022	d__Bacteria; p__Synergistota; c__Synergistia	0	40	10	1.1	76
Patient-019	d__Bacteria; p__Synergistota; c__Synergistia	0	42.1	70	6.03	62
Patient-021	d__Bacteria; p__Synergistota; c__Synergistia	0	55	228.68	0.77	66
Patient-001	d__Bacteria; p__Synergistota; c__Synergistia	0	33	480	0.916	79
Patient-007	d__Bacteria; p__Synergistota; c__Synergistia	0	40	0	5.89	73
Patient-009	d__Bacteria; p__Synergistota; c__Synergistia	0	91	40	3.42	75
Patient-011	d__Bacteria; p__Synergistota; c__Synergistia	0	80	110	2.39	58
Patient-013	d__Bacteria; p__Synergistota; c__Synergistia	0	70	200	2.09	68
Patient-008	d__Bacteria; p__Synergistota; c__Synergistia	0	33	9	1.42	59
Patient-010	d__Bacteria; p__Synergistota; c__Synergistia	0	160	4	43	66
Patient-002	d__Archaea; p__Euryarchaeota; c__Methanobacteria	218	30	30	1.1	75
Patient-001	d__Archaea; p__Euryarchaeota; c__Methanobacteria	215	33	480	0.916	79
Patient-027	d__Archaea; p__Euryarchaeota; c__Methanobacteria	194	40	100	0.81	57
Patient-012	d__Archaea; p__Euryarchaeota; c__Methanobacteria	174	40	125	2	70
Patient-008	d__Archaea; p__Euryarchaeota; c__Methanobacteria	33	33	9	1.42	59
Patient-019	d__Archaea; p__Euryarchaeota; c__Methanobacteria	28	42.1	70	6.03	62
Patient-023	d__Archaea; p__Euryarchaeota; c__Methanobacteria	21	32	29.8	2.41	60
Patient-026	d__Archaea; p__Euryarchaeota; c__Methanobacteria	0	45	30	5.14	74
Patient-017	d__Archaea; p__Euryarchaeota; c__Methanobacteria	0	80	10	3.3	60
Patient-025	d__Archaea; p__Euryarchaeota; c__Methanobacteria	0	30	12	2	63
Patient-014	d__Archaea; p__Euryarchaeota; c__Methanobacteria	0	40	60	1.21	58
Patient-016	d__Archaea; p__Euryarchaeota; c__Methanobacteria	0	65	35	5.83	70
Patient-028	d__Archaea; p__Euryarchaeota; c__Methanobacteria	0	90	45	4	73
Patient-024	d__Archaea; p__Euryarchaeota; c__Methanobacteria	0	35	279	0.97	73
Patient-006	d__Archaea; p__Euryarchaeota; c__Methanobacteria	0	180	0	1.05	72
Patient-018	d__Archaea; p__Euryarchaeota; c__Methanobacteria	0	58.5	35	2.27	69
Patient-015	d__Archaea; p__Euryarchaeota; c__Methanobacteria	0	20	30	0.72	56
Patient-013	d__Archaea; p__Euryarchaeota; c__Methanobacteria	0	70	200	2.09	68
Patient-009	d__Archaea; p__Euryarchaeota; c__Methanobacteria	0	91	40	3.42	75
Patient-003	d__Archaea; p__Euryarchaeota; c__Methanobacteria	0	160		13	63
Patient-022	d__Archaea; p__Euryarchaeota; c__Methanobacteria	0	40	10	1.1	76
Patient-005	d__Archaea; p__Euryarchaeota; c__Methanobacteria	0	45	130	1.3	56
Patient-004	d__Archaea; p__Euryarchaeota; c__Methanobacteria	0	60	50	1.9	59
Patient-021	d__Archaea; p__Euryarchaeota; c__Methanobacteria	0	55	228.68	0.77	66
Patient-007	d__Archaea; p__Euryarchaeota; c__Methanobacteria	0	40	0	5.89	73
Patient-010	d__Archaea; p__Euryarchaeota; c__Methanobacteria	0	160	4	43	66
Patient-020	d__Archaea; p__Euryarchaeota; c__Methanobacteria	0	40	180	1.26	56
Patient-011	d__Archaea; p__Euryarchaeota; c__Methanobacteria	0	80	110	2.39	58
Patient-005	d__Bacteria; p__Cyanobacteria; c__Cyanobacteriia	169	45	130	1.3	56
Patient-025	d__Bacteria; p__Cyanobacteria; c__Cyanobacteriia	63	30	12	2	63
Patient-019	d__Bacteria; p__Cyanobacteria; c__Cyanobacteriia	48	42.1	70	6.03	62
Patient-017	d__Bacteria; p__Cyanobacteria; c__Cyanobacteriia	47	80	10	3.3	60
Patient-014	d__Bacteria; p__Cyanobacteria; c__Cyanobacteriia	22	40	60	1.21	58
Patient-008	d__Bacteria; p__Cyanobacteria; c__Cyanobacteriia	21	33	9	1.42	59
Patient-011	d__Bacteria; p__Cyanobacteria; c__Cyanobacteriia	19	80	110	2.39	58
Patient-021	d__Bacteria; p__Cyanobacteria; c__Cyanobacteriia	0	55	228.68	0.77	66
Patient-007	d__Bacteria; p__Cyanobacteria; c__Cyanobacteriia	0	40	0	5.89	73
Patient-018	d__Bacteria; p__Cyanobacteria; c__Cyanobacteriia	0	58.5	35	2.27	69
Patient-023	d__Bacteria; p__Cyanobacteria; c__Cyanobacteriia	0	32	29.8	2.41	60
Patient-009	d__Bacteria; p__Cyanobacteria; c__Cyanobacteriia	0	91	40	3.42	75
Patient-022	d__Bacteria; p__Cyanobacteria; c__Cyanobacteriia	0	40	10	1.1	76
Patient-020	d__Bacteria; p__Cyanobacteria; c__Cyanobacteriia	0	40	180	1.26	56
Patient-012	d__Bacteria; p__Cyanobacteria; c__Cyanobacteriia	0	40	125	2	70
Patient-024	d__Bacteria; p__Cyanobacteria; c__Cyanobacteriia	0	35	279	0.97	73
Patient-028	d__Bacteria; p__Cyanobacteria; c__Cyanobacteriia	0	90	45	4	73
Patient-015	d__Bacteria; p__Cyanobacteria; c__Cyanobacteriia	0	20	30	0.72	56
Patient-026	d__Bacteria; p__Cyanobacteria; c__Cyanobacteriia	0	45	30	5.14	74
Patient-010	d__Bacteria; p__Cyanobacteria; c__Cyanobacteriia	0	160	4	43	66
Patient-027	d__Bacteria; p__Cyanobacteria; c__Cyanobacteriia	0	40	100	0.81	57
Patient-002	d__Bacteria; p__Cyanobacteria; c__Cyanobacteriia	0	30	30	1.1	75
Patient-013	d__Bacteria; p__Cyanobacteria; c__Cyanobacteriia	0	70	200	2.09	68
Patient-016	d__Bacteria; p__Cyanobacteria; c__Cyanobacteriia	0	65	35	5.83	70
Patient-001	d__Bacteria; p__Cyanobacteria; c__Cyanobacteriia	0	33	480	0.916	79
Patient-004	d__Bacteria; p__Cyanobacteria; c__Cyanobacteriia	0	60	50	1.9	59
Patient-003	d__Bacteria; p__Cyanobacteria; c__Cyanobacteriia	0	160		13	63
Patient-006	d__Bacteria; p__Cyanobacteria; c__Cyanobacteriia	0	180	0	1.05	72
Patient-003	d__Bacteria; p__Verrucomicrobiota; c__Kiritimatiellae	76	160		13	63
Patient-020	d__Bacteria; p__Verrucomicrobiota; c__Kiritimatiellae	35	40	180	1.26	56
Patient-019	d__Bacteria; p__Verrucomicrobiota; c__Kiritimatiellae	0	42.1	70	6.03	62
Patient-005	d__Bacteria; p__Verrucomicrobiota; c__Kiritimatiellae	0	45	130	1.3	56
Patient-018	d__Bacteria; p__Verrucomicrobiota; c__Kiritimatiellae	0	58.5	35	2.27	69
Patient-025	d__Bacteria; p__Verrucomicrobiota; c__Kiritimatiellae	0	30	12	2	63
Patient-022	d__Bacteria; p__Verrucomicrobiota; c__Kiritimatiellae	0	40	10	1.1	76
Patient-017	d__Bacteria; p__Verrucomicrobiota; c__Kiritimatiellae	0	80	10	3.3	60
Patient-008	d__Bacteria; p__Verrucomicrobiota; c__Kiritimatiellae	0	33	9	1.42	59
Patient-010	d__Bacteria; p__Verrucomicrobiota; c__Kiritimatiellae	0	160	4	43	66
Patient-021	d__Bacteria; p__Verrucomicrobiota; c__Kiritimatiellae	0	55	228.68	0.77	66
Patient-016	d__Bacteria; p__Verrucomicrobiota; c__Kiritimatiellae	0	65	35	5.83	70
Patient-007	d__Bacteria; p__Verrucomicrobiota; c__Kiritimatiellae	0	40	0	5.89	73
Patient-009	d__Bacteria; p__Verrucomicrobiota; c__Kiritimatiellae	0	91	40	3.42	75
Patient-006	d__Bacteria; p__Verrucomicrobiota; c__Kiritimatiellae	0	180	0	1.05	72
Patient-028	d__Bacteria; p__Verrucomicrobiota; c__Kiritimatiellae	0	90	45	4	73
Patient-011	d__Bacteria; p__Verrucomicrobiota; c__Kiritimatiellae	0	80	110	2.39	58
Patient-013	d__Bacteria; p__Verrucomicrobiota; c__Kiritimatiellae	0	70	200	2.09	68
Patient-024	d__Bacteria; p__Verrucomicrobiota; c__Kiritimatiellae	0	35	279	0.97	73
Patient-027	d__Bacteria; p__Verrucomicrobiota; c__Kiritimatiellae	0	40	100	0.81	57
Patient-002	d__Bacteria; p__Verrucomicrobiota; c__Kiritimatiellae	0	30	30	1.1	75
Patient-026	d__Bacteria; p__Verrucomicrobiota; c__Kiritimatiellae	0	45	30	5.14	74
Patient-023	d__Bacteria; p__Verrucomicrobiota; c__Kiritimatiellae	0	32	29.8	2.41	60
Patient-004	d__Bacteria; p__Verrucomicrobiota; c__Kiritimatiellae	0	60	50	1.9	59
Patient-015	d__Bacteria; p__Verrucomicrobiota; c__Kiritimatiellae	0	20	30	0.72	56
Patient-001	d__Bacteria; p__Verrucomicrobiota; c__Kiritimatiellae	0	33	480	0.916	79
Patient-012	d__Bacteria; p__Verrucomicrobiota; c__Kiritimatiellae	0	40	125	2	70
Patient-014	d__Bacteria; p__Verrucomicrobiota; c__Kiritimatiellae	0	40	60	1.21	58
Patient-019	d__Bacteria; p__Firmicutes; c__Incertae_Sedis	51	42.1	70	6.03	62
Patient-012	d__Bacteria; p__Firmicutes; c__Incertae_Sedis	51	40	125	2	70
Patient-010	d__Bacteria; p__Firmicutes; c__Incertae_Sedis	44	160	4	43	66
Patient-002	d__Bacteria; p__Firmicutes; c__Incertae_Sedis	27	30	30	1.1	75
Patient-023	d__Bacteria; p__Firmicutes; c__Incertae_Sedis	25	32	29.8	2.41	60
Patient-014	d__Bacteria; p__Firmicutes; c__Incertae_Sedis	19	40	60	1.21	58
Patient-008	d__Bacteria; p__Firmicutes; c__Incertae_Sedis	10	33	9	1.42	59
Patient-024	d__Bacteria; p__Firmicutes; c__Incertae_Sedis	9	35	279	0.97	73
Patient-021	d__Bacteria; p__Firmicutes; c__Incertae_Sedis	0	55	228.68	0.77	66
Patient-016	d__Bacteria; p__Firmicutes; c__Incertae_Sedis	0	65	35	5.83	70
Patient-018	d__Bacteria; p__Firmicutes; c__Incertae_Sedis	0	58.5	35	2.27	69
Patient-020	d__Bacteria; p__Firmicutes; c__Incertae_Sedis	0	40	180	1.26	56
Patient-022	d__Bacteria; p__Firmicutes; c__Incertae_Sedis	0	40	10	1.1	76
Patient-028	d__Bacteria; p__Firmicutes; c__Incertae_Sedis	0	90	45	4	73
Patient-005	d__Bacteria; p__Firmicutes; c__Incertae_Sedis	0	45	130	1.3	56
Patient-027	d__Bacteria; p__Firmicutes; c__Incertae_Sedis	0	40	100	0.81	57
Patient-007	d__Bacteria; p__Firmicutes; c__Incertae_Sedis	0	40	0	5.89	73
Patient-009	d__Bacteria; p__Firmicutes; c__Incertae_Sedis	0	91	40	3.42	75
Patient-017	d__Bacteria; p__Firmicutes; c__Incertae_Sedis	0	80	10	3.3	60
Patient-015	d__Bacteria; p__Firmicutes; c__Incertae_Sedis	0	20	30	0.72	56
Patient-025	d__Bacteria; p__Firmicutes; c__Incertae_Sedis	0	30	12	2	63
Patient-011	d__Bacteria; p__Firmicutes; c__Incertae_Sedis	0	80	110	2.39	58
Patient-013	d__Bacteria; p__Firmicutes; c__Incertae_Sedis	0	70	200	2.09	68
Patient-006	d__Bacteria; p__Firmicutes; c__Incertae_Sedis	0	180	0	1.05	72
Patient-001	d__Bacteria; p__Firmicutes; c__Incertae_Sedis	0	33	480	0.916	79
Patient-026	d__Bacteria; p__Firmicutes; c__Incertae_Sedis	0	45	30	5.14	74
Patient-003	d__Bacteria; p__Firmicutes; c__Incertae_Sedis	0	160		13	63
Patient-004	d__Bacteria; p__Firmicutes; c__Incertae_Sedis	0	60	50	1.9	59
Patient-002	d__Bacteria; p__Firmicutes; c__uncultured	31	30	30	1.1	75
Patient-012	d__Bacteria; p__Firmicutes; c__uncultured	18	40	125	2	70
Patient-021	d__Bacteria; p__Firmicutes; c__uncultured	0	55	228.68	0.77	66
Patient-019	d__Bacteria; p__Firmicutes; c__uncultured	0	42.1	70	6.03	62
Patient-020	d__Bacteria; p__Firmicutes; c__uncultured	0	40	180	1.26	56
Patient-007	d__Bacteria; p__Firmicutes; c__uncultured	0	40	0	5.89	73
Patient-010	d__Bacteria; p__Firmicutes; c__uncultured	0	160	4	43	66
Patient-025	d__Bacteria; p__Firmicutes; c__uncultured	0	30	12	2	63
Patient-022	d__Bacteria; p__Firmicutes; c__uncultured	0	40	10	1.1	76
Patient-008	d__Bacteria; p__Firmicutes; c__uncultured	0	33	9	1.42	59
Patient-013	d__Bacteria; p__Firmicutes; c__uncultured	0	70	200	2.09	68
Patient-024	d__Bacteria; p__Firmicutes; c__uncultured	0	35	279	0.97	73
Patient-018	d__Bacteria; p__Firmicutes; c__uncultured	0	58.5	35	2.27	69
Patient-016	d__Bacteria; p__Firmicutes; c__uncultured	0	65	35	5.83	70
Patient-009	d__Bacteria; p__Firmicutes; c__uncultured	0	91	40	3.42	75
Patient-023	d__Bacteria; p__Firmicutes; c__uncultured	0	32	29.8	2.41	60
Patient-027	d__Bacteria; p__Firmicutes; c__uncultured	0	40	100	0.81	57
Patient-001	d__Bacteria; p__Firmicutes; c__uncultured	0	33	480	0.916	79
Patient-028	d__Bacteria; p__Firmicutes; c__uncultured	0	90	45	4	73
Patient-011	d__Bacteria; p__Firmicutes; c__uncultured	0	80	110	2.39	58
Patient-026	d__Bacteria; p__Firmicutes; c__uncultured	0	45	30	5.14	74
Patient-005	d__Bacteria; p__Firmicutes; c__uncultured	0	45	130	1.3	56
Patient-014	d__Bacteria; p__Firmicutes; c__uncultured	0	40	60	1.21	58
Patient-015	d__Bacteria; p__Firmicutes; c__uncultured	0	20	30	0.72	56
Patient-006	d__Bacteria; p__Firmicutes; c__uncultured	0	180	0	1.05	72
Patient-017	d__Bacteria; p__Firmicutes; c__uncultured	0	80	10	3.3	60
Patient-004	d__Bacteria; p__Firmicutes; c__uncultured	0	60	50	1.9	59
Patient-003	d__Bacteria; p__Firmicutes; c__uncultured	0	160		13	63
Patient-012	d__Bacteria; p__Campilobacterota; c__Campylobacteria	31	40	125	2	70
Patient-022	d__Bacteria; p__Campilobacterota; c__Campylobacteria	3	40	10	1.1	76
Patient-019	d__Bacteria; p__Campilobacterota; c__Campylobacteria	2	42.1	70	6.03	62
Patient-026	d__Bacteria; p__Campilobacterota; c__Campylobacteria	0	45	30	5.14	74
Patient-025	d__Bacteria; p__Campilobacterota; c__Campylobacteria	0	30	12	2	63
Patient-027	d__Bacteria; p__Campilobacterota; c__Campylobacteria	0	40	100	0.81	57
Patient-015	d__Bacteria; p__Campilobacterota; c__Campylobacteria	0	20	30	0.72	56
Patient-001	d__Bacteria; p__Campilobacterota; c__Campylobacteria	0	33	480	0.916	79
Patient-028	d__Bacteria; p__Campilobacterota; c__Campylobacteria	0	90	45	4	73
Patient-013	d__Bacteria; p__Campilobacterota; c__Campylobacteria	0	70	200	2.09	68
Patient-003	d__Bacteria; p__Campilobacterota; c__Campylobacteria	0	160		13	63
Patient-014	d__Bacteria; p__Campilobacterota; c__Campylobacteria	0	40	60	1.21	58
Patient-016	d__Bacteria; p__Campilobacterota; c__Campylobacteria	0	65	35	5.83	70
Patient-017	d__Bacteria; p__Campilobacterota; c__Campylobacteria	0	80	10	3.3	60
Patient-023	d__Bacteria; p__Campilobacterota; c__Campylobacteria	0	32	29.8	2.41	60
Patient-004	d__Bacteria; p__Campilobacterota; c__Campylobacteria	0	60	50	1.9	59
Patient-018	d__Bacteria; p__Campilobacterota; c__Campylobacteria	0	58.5	35	2.27	69
Patient-002	d__Bacteria; p__Campilobacterota; c__Campylobacteria	0	30	30	1.1	75
Patient-020	d__Bacteria; p__Campilobacterota; c__Campylobacteria	0	40	180	1.26	56
Patient-024	d__Bacteria; p__Campilobacterota; c__Campylobacteria	0	35	279	0.97	73
Patient-006	d__Bacteria; p__Campilobacterota; c__Campylobacteria	0	180	0	1.05	72
Patient-021	d__Bacteria; p__Campilobacterota; c__Campylobacteria	0	55	228.68	0.77	66
Patient-007	d__Bacteria; p__Campilobacterota; c__Campylobacteria	0	40	0	5.89	73
Patient-009	d__Bacteria; p__Campilobacterota; c__Campylobacteria	0	91	40	3.42	75
Patient-010	d__Bacteria; p__Campilobacterota; c__Campylobacteria	0	160	4	43	66
Patient-011	d__Bacteria; p__Campilobacterota; c__Campylobacteria	0	80	110	2.39	58
Patient-005	d__Bacteria; p__Campilobacterota; c__Campylobacteria	0	45	130	1.3	56
Patient-008	d__Bacteria; p__Campilobacterota; c__Campylobacteria	0	33	9	1.42	59
Patient-001	d__Bacteria; p__Firmicutes; c__Syntrophomonadia	4	33	480	0.916	79
Patient-021	d__Bacteria; p__Firmicutes; c__Syntrophomonadia	0	55	228.68	0.77	66
Patient-024	d__Bacteria; p__Firmicutes; c__Syntrophomonadia	0	35	279	0.97	73
Patient-018	d__Bacteria; p__Firmicutes; c__Syntrophomonadia	0	58.5	35	2.27	69
Patient-019	d__Bacteria; p__Firmicutes; c__Syntrophomonadia	0	42.1	70	6.03	62
Patient-020	d__Bacteria; p__Firmicutes; c__Syntrophomonadia	0	40	180	1.26	56
Patient-022	d__Bacteria; p__Firmicutes; c__Syntrophomonadia	0	40	10	1.1	76
Patient-007	d__Bacteria; p__Firmicutes; c__Syntrophomonadia	0	40	0	5.89	73
Patient-010	d__Bacteria; p__Firmicutes; c__Syntrophomonadia	0	160	4	43	66
Patient-008	d__Bacteria; p__Firmicutes; c__Syntrophomonadia	0	33	9	1.42	59
Patient-023	d__Bacteria; p__Firmicutes; c__Syntrophomonadia	0	32	29.8	2.41	60
Patient-005	d__Bacteria; p__Firmicutes; c__Syntrophomonadia	0	45	130	1.3	56
Patient-009	d__Bacteria; p__Firmicutes; c__Syntrophomonadia	0	91	40	3.42	75
Patient-027	d__Bacteria; p__Firmicutes; c__Syntrophomonadia	0	40	100	0.81	57
Patient-011	d__Bacteria; p__Firmicutes; c__Syntrophomonadia	0	80	110	2.39	58
Patient-025	d__Bacteria; p__Firmicutes; c__Syntrophomonadia	0	30	12	2	63
Patient-006	d__Bacteria; p__Firmicutes; c__Syntrophomonadia	0	180	0	1.05	72
Patient-012	d__Bacteria; p__Firmicutes; c__Syntrophomonadia	0	40	125	2	70
Patient-013	d__Bacteria; p__Firmicutes; c__Syntrophomonadia	0	70	200	2.09	68
Patient-015	d__Bacteria; p__Firmicutes; c__Syntrophomonadia	0	20	30	0.72	56
Patient-026	d__Bacteria; p__Firmicutes; c__Syntrophomonadia	0	45	30	5.14	74
Patient-016	d__Bacteria; p__Firmicutes; c__Syntrophomonadia	0	65	35	5.83	70
Patient-028	d__Bacteria; p__Firmicutes; c__Syntrophomonadia	0	90	45	4	73
Patient-014	d__Bacteria; p__Firmicutes; c__Syntrophomonadia	0	40	60	1.21	58
Patient-017	d__Bacteria; p__Firmicutes; c__Syntrophomonadia	0	80	10	3.3	60
Patient-002	d__Bacteria; p__Firmicutes; c__Syntrophomonadia	0	30	30	1.1	75
Patient-004	d__Bacteria; p__Firmicutes; c__Syntrophomonadia	0	60	50	1.9	59
Patient-003	d__Bacteria; p__Firmicutes; c__Syntrophomonadia	0	160		13	63
Patient-022	d__Bacteria; p__Patescibacteria; c__Saccharimonadia	4	40	10	1.1	76
Patient-007	d__Bacteria; p__Patescibacteria; c__Saccharimonadia	3	40	0	5.89	73
Patient-011	d__Bacteria; p__Patescibacteria; c__Saccharimonadia	2	80	110	2.39	58
Patient-018	d__Bacteria; p__Patescibacteria; c__Saccharimonadia	0	58.5	35	2.27	69
Patient-019	d__Bacteria; p__Patescibacteria; c__Saccharimonadia	0	42.1	70	6.03	62
Patient-020	d__Bacteria; p__Patescibacteria; c__Saccharimonadia	0	40	180	1.26	56
Patient-021	d__Bacteria; p__Patescibacteria; c__Saccharimonadia	0	55	228.68	0.77	66
Patient-023	d__Bacteria; p__Patescibacteria; c__Saccharimonadia	0	32	29.8	2.41	60
Patient-026	d__Bacteria; p__Patescibacteria; c__Saccharimonadia	0	45	30	5.14	74
Patient-009	d__Bacteria; p__Patescibacteria; c__Saccharimonadia	0	91	40	3.42	75
Patient-005	d__Bacteria; p__Patescibacteria; c__Saccharimonadia	0	45	130	1.3	56
Patient-025	d__Bacteria; p__Patescibacteria; c__Saccharimonadia	0	30	12	2	63
Patient-024	d__Bacteria; p__Patescibacteria; c__Saccharimonadia	0	35	279	0.97	73
Patient-008	d__Bacteria; p__Patescibacteria; c__Saccharimonadia	0	33	9	1.42	59
Patient-001	d__Bacteria; p__Patescibacteria; c__Saccharimonadia	0	33	480	0.916	79
Patient-012	d__Bacteria; p__Patescibacteria; c__Saccharimonadia	0	40	125	2	70
Patient-027	d__Bacteria; p__Patescibacteria; c__Saccharimonadia	0	40	100	0.81	57
Patient-003	d__Bacteria; p__Patescibacteria; c__Saccharimonadia	0	160		13	63
Patient-014	d__Bacteria; p__Patescibacteria; c__Saccharimonadia	0	40	60	1.21	58
Patient-015	d__Bacteria; p__Patescibacteria; c__Saccharimonadia	0	20	30	0.72	56
Patient-028	d__Bacteria; p__Patescibacteria; c__Saccharimonadia	0	90	45	4	73
Patient-010	d__Bacteria; p__Patescibacteria; c__Saccharimonadia	0	160	4	43	66
Patient-016	d__Bacteria; p__Patescibacteria; c__Saccharimonadia	0	65	35	5.83	70
Patient-017	d__Bacteria; p__Patescibacteria; c__Saccharimonadia	0	80	10	3.3	60
Patient-013	d__Bacteria; p__Patescibacteria; c__Saccharimonadia	0	70	200	2.09	68
Patient-004	d__Bacteria; p__Patescibacteria; c__Saccharimonadia	0	60	50	1.9	59
Patient-002	d__Bacteria; p__Patescibacteria; c__Saccharimonadia	0	30	30	1.1	75
Patient-006	d__Bacteria; p__Patescibacteria; c__Saccharimonadia	0	180	0	1.05	72

## Sheet: Order
Sample ID	Taxon	Abundance	PV [ml]	RBV [ml]	PSA [ng/ml]	Age [years]
Patient-005	d__Bacteria; p__Bacteroidota; c__Bacteroidia; o__Bacteroidales	61450	180	0	1.05	72
Patient-008	d__Bacteria; p__Bacteroidota; c__Bacteroidia; o__Bacteroidales	61294	45	30	5.14	74
Patient-024	d__Bacteria; p__Bacteroidota; c__Bacteroidia; o__Bacteroidales	56467	65	35	5.83	70
Patient-009	d__Bacteria; p__Bacteroidota; c__Bacteroidia; o__Bacteroidales	53955	40	10	1.1	76
Patient-010	d__Bacteria; p__Bacteroidota; c__Bacteroidia; o__Bacteroidales	52494	42.1	70	6.03	62
Patient-027	d__Bacteria; p__Bacteroidota; c__Bacteroidia; o__Bacteroidales	50295	30	12	2	63
Patient-004	d__Bacteria; p__Bacteroidota; c__Bacteroidia; o__Bacteroidales	47660	160		13	63
Patient-002	d__Bacteria; p__Bacteroidota; c__Bacteroidia; o__Bacteroidales	45591	33	480	0.916	79
Patient-021	d__Bacteria; p__Bacteroidota; c__Bacteroidia; o__Bacteroidales	42029	20	30	0.72	56
Patient-014	d__Bacteria; p__Bacteroidota; c__Bacteroidia; o__Bacteroidales	40912	80	110	2.39	58
Patient-023	d__Bacteria; p__Bacteroidota; c__Bacteroidia; o__Bacteroidales	38827	55	228.68	0.77	66
Patient-007	d__Bacteria; p__Bacteroidota; c__Bacteroidia; o__Bacteroidales	38168	60	50	1.9	59
Patient-020	d__Bacteria; p__Bacteroidota; c__Bacteroidia; o__Bacteroidales	37959	40	0	5.89	73
Patient-017	d__Bacteria; p__Bacteroidota; c__Bacteroidia; o__Bacteroidales	36718	40	180	1.26	56
Patient-028	d__Bacteria; p__Bacteroidota; c__Bacteroidia; o__Bacteroidales	35995	30	30	1.1	75
Patient-019	d__Bacteria; p__Bacteroidota; c__Bacteroidia; o__Bacteroidales	35675	80	10	3.3	60
Patient-013	d__Bacteria; p__Bacteroidota; c__Bacteroidia; o__Bacteroidales	34942	40	60	1.21	58
Patient-003	d__Bacteria; p__Bacteroidota; c__Bacteroidia; o__Bacteroidales	29473	40	125	2	70
Patient-012	d__Bacteria; p__Bacteroidota; c__Bacteroidia; o__Bacteroidales	26441	58.5	35	2.27	69
Patient-011	d__Bacteria; p__Bacteroidota; c__Bacteroidia; o__Bacteroidales	26189	32	29.8	2.41	60
Patient-001	d__Bacteria; p__Bacteroidota; c__Bacteroidia; o__Bacteroidales	23579	160	4	43	66
Patient-015	d__Bacteria; p__Bacteroidota; c__Bacteroidia; o__Bacteroidales	21028	70	200	2.09	68
Patient-018	d__Bacteria; p__Bacteroidota; c__Bacteroidia; o__Bacteroidales	20670	45	130	1.3	56
Patient-022	d__Bacteria; p__Bacteroidota; c__Bacteroidia; o__Bacteroidales	17896	91	40	3.42	75
Patient-026	d__Bacteria; p__Bacteroidota; c__Bacteroidia; o__Bacteroidales	13689	33	9	1.42	59
Patient-016	d__Bacteria; p__Bacteroidota; c__Bacteroidia; o__Bacteroidales	12992	40	100	0.81	57
Patient-025	d__Bacteria; p__Bacteroidota; c__Bacteroidia; o__Bacteroidales	5138	90	45	4	73
Patient-006	d__Bacteria; p__Bacteroidota; c__Bacteroidia; o__Bacteroidales	2417	35	279	0.97	73
Patient-006	d__Bacteria; p__Firmicutes; c__Clostridia; o__Lachnospirales	60720	35	279	0.97	73
Patient-026	d__Bacteria; p__Firmicutes; c__Clostridia; o__Lachnospirales	53407	55	228.68	0.77	66
Patient-016	d__Bacteria; p__Firmicutes; c__Clostridia; o__Lachnospirales	45987	40	100	0.81	57
Patient-022	d__Bacteria; p__Firmicutes; c__Clostridia; o__Lachnospirales	45817	91	40	3.42	75
Patient-019	d__Bacteria; p__Firmicutes; c__Clostridia; o__Lachnospirales	43627	90	45	4	73
Patient-025	d__Bacteria; p__Firmicutes; c__Clostridia; o__Lachnospirales	41523	33	9	1.42	59
Patient-003	d__Bacteria; p__Firmicutes; c__Clostridia; o__Lachnospirales	39883	40	0	5.89	73
Patient-001	d__Bacteria; p__Firmicutes; c__Clostridia; o__Lachnospirales	39725	45	130	1.3	56
Patient-015	d__Bacteria; p__Firmicutes; c__Clostridia; o__Lachnospirales	38579	80	10	3.3	60
Patient-011	d__Bacteria; p__Firmicutes; c__Clostridia; o__Lachnospirales	37917	32	29.8	2.41	60
Patient-021	d__Bacteria; p__Firmicutes; c__Clostridia; o__Lachnospirales	36790	20	30	0.72	56
Patient-004	d__Bacteria; p__Firmicutes; c__Clostridia; o__Lachnospirales	35835	40	180	1.26	56
Patient-007	d__Bacteria; p__Firmicutes; c__Clostridia; o__Lachnospirales	33797	180	0	1.05	72
Patient-020	d__Bacteria; p__Firmicutes; c__Clostridia; o__Lachnospirales	31910	40	10	1.1	76
Patient-002	d__Bacteria; p__Firmicutes; c__Clostridia; o__Lachnospirales	29879	160	4	43	66
Patient-017	d__Bacteria; p__Firmicutes; c__Clostridia; o__Lachnospirales	28662	40	60	1.21	58
Patient-014	d__Bacteria; p__Firmicutes; c__Clostridia; o__Lachnospirales	27033	30	12	2	63
Patient-012	d__Bacteria; p__Firmicutes; c__Clostridia; o__Lachnospirales	26888	42.1	70	6.03	62
Patient-018	d__Bacteria; p__Firmicutes; c__Clostridia; o__Lachnospirales	26558	58.5	35	2.27	69
Patient-023	d__Bacteria; p__Firmicutes; c__Clostridia; o__Lachnospirales	25429	65	35	5.83	70
Patient-010	d__Bacteria; p__Firmicutes; c__Clostridia; o__Lachnospirales	25199	70	200	2.09	68
Patient-013	d__Bacteria; p__Firmicutes; c__Clostridia; o__Lachnospirales	24219	80	110	2.39	58
Patient-005	d__Bacteria; p__Firmicutes; c__Clostridia; o__Lachnospirales	23088	60	50	1.9	59
Patient-009	d__Bacteria; p__Firmicutes; c__Clostridia; o__Lachnospirales	19778	45	30	5.14	74
Patient-008	d__Bacteria; p__Firmicutes; c__Clostridia; o__Lachnospirales	19565	33	480	0.916	79
Patient-027	d__Bacteria; p__Firmicutes; c__Clostridia; o__Lachnospirales	17561	30	30	1.1	75
Patient-028	d__Bacteria; p__Firmicutes; c__Clostridia; o__Lachnospirales	17284	160		13	63
Patient-024	d__Bacteria; p__Firmicutes; c__Clostridia; o__Lachnospirales	12996	40	125	2	70
Patient-013	d__Bacteria; p__Firmicutes; c__Clostridia; o__Oscillospirales	49693	45	130	1.3	56
Patient-028	d__Bacteria; p__Firmicutes; c__Clostridia; o__Oscillospirales	46201	160		13	63
Patient-012	d__Bacteria; p__Firmicutes; c__Clostridia; o__Oscillospirales	41628	91	40	3.42	75
Patient-027	d__Bacteria; p__Firmicutes; c__Clostridia; o__Oscillospirales	41286	33	9	1.42	59
Patient-010	d__Bacteria; p__Firmicutes; c__Clostridia; o__Oscillospirales	40925	40	60	1.21	58
Patient-024	d__Bacteria; p__Firmicutes; c__Clostridia; o__Oscillospirales	39244	160	4	43	66
Patient-003	d__Bacteria; p__Firmicutes; c__Clostridia; o__Oscillospirales	38391	33	480	0.916	79
Patient-021	d__Bacteria; p__Firmicutes; c__Clostridia; o__Oscillospirales	37999	60	50	1.9	59
Patient-016	d__Bacteria; p__Firmicutes; c__Clostridia; o__Oscillospirales	37702	42.1	70	6.03	62
Patient-026	d__Bacteria; p__Firmicutes; c__Clostridia; o__Oscillospirales	37455	40	125	2	70
Patient-011	d__Bacteria; p__Firmicutes; c__Clostridia; o__Oscillospirales	36920	30	30	1.1	75
Patient-020	d__Bacteria; p__Firmicutes; c__Clostridia; o__Oscillospirales	32736	40	180	1.26	56
Patient-022	d__Bacteria; p__Firmicutes; c__Clostridia; o__Oscillospirales	32344	80	110	2.39	58
Patient-009	d__Bacteria; p__Firmicutes; c__Clostridia; o__Oscillospirales	32343	32	29.8	2.41	60
Patient-023	d__Bacteria; p__Firmicutes; c__Clostridia; o__Oscillospirales	29066	40	0	5.89	73
Patient-004	d__Bacteria; p__Firmicutes; c__Clostridia; o__Oscillospirales	28621	80	10	3.3	60
Patient-025	d__Bacteria; p__Firmicutes; c__Clostridia; o__Oscillospirales	28245	70	200	2.09	68
Patient-017	d__Bacteria; p__Firmicutes; c__Clostridia; o__Oscillospirales	26608	58.5	35	2.27	69
Patient-002	d__Bacteria; p__Firmicutes; c__Clostridia; o__Oscillospirales	26580	45	30	5.14	74
Patient-008	d__Bacteria; p__Firmicutes; c__Clostridia; o__Oscillospirales	26121	35	279	0.97	73
Patient-014	d__Bacteria; p__Firmicutes; c__Clostridia; o__Oscillospirales	26030	40	100	0.81	57
Patient-018	d__Bacteria; p__Firmicutes; c__Clostridia; o__Oscillospirales	24717	40	10	1.1	76
Patient-006	d__Bacteria; p__Firmicutes; c__Clostridia; o__Oscillospirales	23389	65	35	5.83	70
Patient-005	d__Bacteria; p__Firmicutes; c__Clostridia; o__Oscillospirales	22686	20	30	0.72	56
Patient-007	d__Bacteria; p__Firmicutes; c__Clostridia; o__Oscillospirales	21425	90	45	4	73
Patient-019	d__Bacteria; p__Firmicutes; c__Clostridia; o__Oscillospirales	20836	55	228.68	0.77	66
Patient-001	d__Bacteria; p__Firmicutes; c__Clostridia; o__Oscillospirales	15216	30	12	2	63
Patient-015	d__Bacteria; p__Firmicutes; c__Clostridia; o__Oscillospirales	6244	180	0	1.05	72
Patient-028	d__Bacteria; p__Firmicutes; c__Bacilli; o__Erysipelotrichales	14757	70	200	2.09	68
Patient-006	d__Bacteria; p__Firmicutes; c__Bacilli; o__Erysipelotrichales	9086	90	45	4	73
Patient-011	d__Bacteria; p__Firmicutes; c__Bacilli; o__Erysipelotrichales	6883	160	4	43	66
Patient-022	d__Bacteria; p__Firmicutes; c__Bacilli; o__Erysipelotrichales	5081	40	100	0.81	57
Patient-024	d__Bacteria; p__Firmicutes; c__Bacilli; o__Erysipelotrichales	3889	160		13	63
Patient-025	d__Bacteria; p__Firmicutes; c__Bacilli; o__Erysipelotrichales	2965	35	279	0.97	73
Patient-015	d__Bacteria; p__Firmicutes; c__Bacilli; o__Erysipelotrichales	2869	40	125	2	70
Patient-027	d__Bacteria; p__Firmicutes; c__Bacilli; o__Erysipelotrichales	1887	55	228.68	0.77	66
Patient-007	d__Bacteria; p__Firmicutes; c__Bacilli; o__Erysipelotrichales	1654	45	30	5.14	74
Patient-016	d__Bacteria; p__Firmicutes; c__Bacilli; o__Erysipelotrichales	1346	40	10	1.1	76
Patient-009	d__Bacteria; p__Firmicutes; c__Bacilli; o__Erysipelotrichales	1001	80	110	2.39	58
Patient-012	d__Bacteria; p__Firmicutes; c__Bacilli; o__Erysipelotrichales	838	32	29.8	2.41	60
Patient-001	d__Bacteria; p__Firmicutes; c__Bacilli; o__Erysipelotrichales	761	80	10	3.3	60
Patient-013	d__Bacteria; p__Firmicutes; c__Bacilli; o__Erysipelotrichales	634	91	40	3.42	75
Patient-026	d__Bacteria; p__Firmicutes; c__Bacilli; o__Erysipelotrichales	563	60	50	1.9	59
Patient-002	d__Bacteria; p__Firmicutes; c__Bacilli; o__Erysipelotrichales	554	33	9	1.42	59
Patient-003	d__Bacteria; p__Firmicutes; c__Bacilli; o__Erysipelotrichales	546	40	180	1.26	56
Patient-020	d__Bacteria; p__Firmicutes; c__Bacilli; o__Erysipelotrichales	529	30	30	1.1	75
Patient-008	d__Bacteria; p__Firmicutes; c__Bacilli; o__Erysipelotrichales	527	30	12	2	63
Patient-010	d__Bacteria; p__Firmicutes; c__Bacilli; o__Erysipelotrichales	419	45	130	1.3	56
Patient-019	d__Bacteria; p__Firmicutes; c__Bacilli; o__Erysipelotrichales	400	65	35	5.83	70
Patient-004	d__Bacteria; p__Firmicutes; c__Bacilli; o__Erysipelotrichales	341	58.5	35	2.27	69
Patient-017	d__Bacteria; p__Firmicutes; c__Bacilli; o__Erysipelotrichales	219	40	0	5.89	73
Patient-018	d__Bacteria; p__Firmicutes; c__Bacilli; o__Erysipelotrichales	195	40	60	1.21	58
Patient-014	d__Bacteria; p__Firmicutes; c__Bacilli; o__Erysipelotrichales	172	42.1	70	6.03	62
Patient-021	d__Bacteria; p__Firmicutes; c__Bacilli; o__Erysipelotrichales	136	20	30	0.72	56
Patient-023	d__Bacteria; p__Firmicutes; c__Bacilli; o__Erysipelotrichales	69	180	0	1.05	72
Patient-005	d__Bacteria; p__Firmicutes; c__Bacilli; o__Erysipelotrichales	57	33	480	0.916	79
Patient-027	d__Bacteria; p__Proteobacteria; c__Gammaproteobacteria; o__Aeromonadales	11870	40	100	0.81	57
Patient-016	d__Bacteria; p__Proteobacteria; c__Gammaproteobacteria; o__Aeromonadales	7424	90	45	4	73
Patient-028	d__Bacteria; p__Proteobacteria; c__Gammaproteobacteria; o__Aeromonadales	607	80	110	2.39	58
Patient-001	d__Bacteria; p__Proteobacteria; c__Gammaproteobacteria; o__Aeromonadales	0	40	125	2	70
Patient-002	d__Bacteria; p__Proteobacteria; c__Gammaproteobacteria; o__Aeromonadales	0	32	29.8	2.41	60
Patient-022	d__Bacteria; p__Proteobacteria; c__Gammaproteobacteria; o__Aeromonadales	0	40	10	1.1	76
Patient-011	d__Bacteria; p__Proteobacteria; c__Gammaproteobacteria; o__Aeromonadales	0	42.1	70	6.03	62
Patient-003	d__Bacteria; p__Proteobacteria; c__Gammaproteobacteria; o__Aeromonadales	0	180	0	1.05	72
Patient-006	d__Bacteria; p__Proteobacteria; c__Gammaproteobacteria; o__Aeromonadales	0	20	30	0.72	56
Patient-025	d__Bacteria; p__Proteobacteria; c__Gammaproteobacteria; o__Aeromonadales	0	33	9	1.42	59
Patient-008	d__Bacteria; p__Proteobacteria; c__Gammaproteobacteria; o__Aeromonadales	0	80	10	3.3	60
Patient-024	d__Bacteria; p__Proteobacteria; c__Gammaproteobacteria; o__Aeromonadales	0	160	4	43	66
Patient-015	d__Bacteria; p__Proteobacteria; c__Gammaproteobacteria; o__Aeromonadales	0	30	12	2	63
Patient-023	d__Bacteria; p__Proteobacteria; c__Gammaproteobacteria; o__Aeromonadales	0	91	40	3.42	75
Patient-013	d__Bacteria; p__Proteobacteria; c__Gammaproteobacteria; o__Aeromonadales	0	30	30	1.1	75
Patient-026	d__Bacteria; p__Proteobacteria; c__Gammaproteobacteria; o__Aeromonadales	0	33	480	0.916	79
Patient-019	d__Bacteria; p__Proteobacteria; c__Gammaproteobacteria; o__Aeromonadales	0	65	35	5.83	70
Patient-014	d__Bacteria; p__Proteobacteria; c__Gammaproteobacteria; o__Aeromonadales	0	45	30	5.14	74
Patient-020	d__Bacteria; p__Proteobacteria; c__Gammaproteobacteria; o__Aeromonadales	0	70	200	2.09	68
Patient-005	d__Bacteria; p__Proteobacteria; c__Gammaproteobacteria; o__Aeromonadales	0	60	50	1.9	59
Patient-007	d__Bacteria; p__Proteobacteria; c__Gammaproteobacteria; o__Aeromonadales	0	45	130	1.3	56
Patient-004	d__Bacteria; p__Proteobacteria; c__Gammaproteobacteria; o__Aeromonadales	0	35	279	0.97	73
Patient-009	d__Bacteria; p__Proteobacteria; c__Gammaproteobacteria; o__Aeromonadales	0	40	0	5.89	73
Patient-018	d__Bacteria; p__Proteobacteria; c__Gammaproteobacteria; o__Aeromonadales	0	160		13	63
Patient-010	d__Bacteria; p__Proteobacteria; c__Gammaproteobacteria; o__Aeromonadales	0	55	228.68	0.77	66
Patient-012	d__Bacteria; p__Proteobacteria; c__Gammaproteobacteria; o__Aeromonadales	0	40	180	1.26	56
Patient-017	d__Bacteria; p__Proteobacteria; c__Gammaproteobacteria; o__Aeromonadales	0	40	60	1.21	58
Patient-021	d__Bacteria; p__Proteobacteria; c__Gammaproteobacteria; o__Aeromonadales	0	58.5	35	2.27	69
Patient-012	d__Bacteria; p__Firmicutes; c__Clostridia; o__Christensenellales	11462	60	50	1.9	59
Patient-024	d__Bacteria; p__Firmicutes; c__Clostridia; o__Christensenellales	9320	30	30	1.1	75
Patient-002	d__Bacteria; p__Firmicutes; c__Clostridia; o__Christensenellales	7527	33	9	1.42	59
Patient-017	d__Bacteria; p__Firmicutes; c__Clostridia; o__Christensenellales	7259	45	130	1.3	56
Patient-008	d__Bacteria; p__Firmicutes; c__Clostridia; o__Christensenellales	5057	160	4	43	66
Patient-020	d__Bacteria; p__Firmicutes; c__Clostridia; o__Christensenellales	2500	40	125	2	70
Patient-019	d__Bacteria; p__Firmicutes; c__Clostridia; o__Christensenellales	2021	70	200	2.09	68
Patient-014	d__Bacteria; p__Firmicutes; c__Clostridia; o__Christensenellales	1708	42.1	70	6.03	62
Patient-023	d__Bacteria; p__Firmicutes; c__Clostridia; o__Christensenellales	1680	33	480	0.916	79
Patient-001	d__Bacteria; p__Firmicutes; c__Clostridia; o__Christensenellales	1672	40	60	1.21	58
Patient-004	d__Bacteria; p__Firmicutes; c__Clostridia; o__Christensenellales	1511	35	279	0.97	73
Patient-009	d__Bacteria; p__Firmicutes; c__Clostridia; o__Christensenellales	1417	40	100	0.81	57
Patient-010	d__Bacteria; p__Firmicutes; c__Clostridia; o__Christensenellales	1268	65	35	5.83	70
Patient-018	d__Bacteria; p__Firmicutes; c__Clostridia; o__Christensenellales	1240	80	110	2.39	58
Patient-006	d__Bacteria; p__Firmicutes; c__Clostridia; o__Christensenellales	1104	40	0	5.89	73
Patient-013	d__Bacteria; p__Firmicutes; c__Clostridia; o__Christensenellales	1074	55	228.68	0.77	66
Patient-015	d__Bacteria; p__Firmicutes; c__Clostridia; o__Christensenellales	1021	91	40	3.42	75
Patient-028	d__Bacteria; p__Firmicutes; c__Clostridia; o__Christensenellales	962	45	30	5.14	74
Patient-025	d__Bacteria; p__Firmicutes; c__Clostridia; o__Christensenellales	730	90	45	4	73
Patient-003	d__Bacteria; p__Firmicutes; c__Clostridia; o__Christensenellales	666	32	29.8	2.41	60
Patient-027	d__Bacteria; p__Firmicutes; c__Clostridia; o__Christensenellales	659	160		13	63
Patient-005	d__Bacteria; p__Firmicutes; c__Clostridia; o__Christensenellales	376	80	10	3.3	60
Patient-016	d__Bacteria; p__Firmicutes; c__Clostridia; o__Christensenellales	364	40	180	1.26	56
Patient-026	d__Bacteria; p__Firmicutes; c__Clostridia; o__Christensenellales	124	30	12	2	63
Patient-022	d__Bacteria; p__Firmicutes; c__Clostridia; o__Christensenellales	93	40	10	1.1	76
Patient-021	d__Bacteria; p__Firmicutes; c__Clostridia; o__Christensenellales	0	58.5	35	2.27	69
Patient-007	d__Bacteria; p__Firmicutes; c__Clostridia; o__Christensenellales	0	20	30	0.72	56
Patient-011	d__Bacteria; p__Firmicutes; c__Clostridia; o__Christensenellales	0	180	0	1.05	72
Patient-001	d__Bacteria; p__Firmicutes; c__Negativicutes; o__Acidaminococcales	9566	90	45	4	73
Patient-020	d__Bacteria; p__Firmicutes; c__Negativicutes; o__Acidaminococcales	8236	180	0	1.05	72
Patient-011	d__Bacteria; p__Firmicutes; c__Negativicutes; o__Acidaminococcales	5879	80	110	2.39	58
Patient-005	d__Bacteria; p__Firmicutes; c__Negativicutes; o__Acidaminococcales	5690	40	10	1.1	76
Patient-013	d__Bacteria; p__Firmicutes; c__Negativicutes; o__Acidaminococcales	5104	30	12	2	63
Patient-008	d__Bacteria; p__Firmicutes; c__Negativicutes; o__Acidaminococcales	4843	20	30	0.72	56
Patient-019	d__Bacteria; p__Firmicutes; c__Negativicutes; o__Acidaminococcales	4167	40	0	5.89	73
Patient-009	d__Bacteria; p__Firmicutes; c__Negativicutes; o__Acidaminococcales	3893	91	40	3.42	75
Patient-004	d__Bacteria; p__Firmicutes; c__Negativicutes; o__Acidaminococcales	3683	65	35	5.83	70
Patient-012	d__Bacteria; p__Firmicutes; c__Negativicutes; o__Acidaminococcales	3646	40	125	2	70
Patient-014	d__Bacteria; p__Firmicutes; c__Negativicutes; o__Acidaminococcales	2834	33	480	0.916	79
Patient-027	d__Bacteria; p__Firmicutes; c__Negativicutes; o__Acidaminococcales	2597	45	30	5.14	74
Patient-007	d__Bacteria; p__Firmicutes; c__Negativicutes; o__Acidaminococcales	1960	30	30	1.1	75
Patient-026	d__Bacteria; p__Firmicutes; c__Negativicutes; o__Acidaminococcales	1764	33	9	1.42	59
Patient-025	d__Bacteria; p__Firmicutes; c__Negativicutes; o__Acidaminococcales	1742	35	279	0.97	73
Patient-023	d__Bacteria; p__Firmicutes; c__Negativicutes; o__Acidaminococcales	1021	70	200	2.09	68
Patient-015	d__Bacteria; p__Firmicutes; c__Negativicutes; o__Acidaminococcales	863	55	228.68	0.77	66
Patient-017	d__Bacteria; p__Firmicutes; c__Negativicutes; o__Acidaminococcales	547	32	29.8	2.41	60
Patient-024	d__Bacteria; p__Firmicutes; c__Negativicutes; o__Acidaminococcales	314	40	60	1.21	58
Patient-003	d__Bacteria; p__Firmicutes; c__Negativicutes; o__Acidaminococcales	159	58.5	35	2.27	69
Patient-018	d__Bacteria; p__Firmicutes; c__Negativicutes; o__Acidaminococcales	0	160		13	63
Patient-028	d__Bacteria; p__Firmicutes; c__Negativicutes; o__Acidaminococcales	0	80	10	3.3	60
Patient-002	d__Bacteria; p__Firmicutes; c__Negativicutes; o__Acidaminococcales	0	40	100	0.81	57
Patient-006	d__Bacteria; p__Firmicutes; c__Negativicutes; o__Acidaminococcales	0	40	180	1.26	56
Patient-016	d__Bacteria; p__Firmicutes; c__Negativicutes; o__Acidaminococcales	0	42.1	70	6.03	62
Patient-021	d__Bacteria; p__Firmicutes; c__Negativicutes; o__Acidaminococcales	0	160	4	43	66
Patient-022	d__Bacteria; p__Firmicutes; c__Negativicutes; o__Acidaminococcales	0	60	50	1.9	59
Patient-010	d__Bacteria; p__Firmicutes; c__Negativicutes; o__Acidaminococcales	0	45	130	1.3	56
Patient-014	d__Bacteria; p__Firmicutes; c__Clostridia; o__Clostridia_vadinBB60_group	9278	30	30	1.1	75
Patient-010	d__Bacteria; p__Firmicutes; c__Clostridia; o__Clostridia_vadinBB60_group	3529	40	125	2	70
Patient-024	d__Bacteria; p__Firmicutes; c__Clostridia; o__Clostridia_vadinBB60_group	1288	160	4	43	66
Patient-009	d__Bacteria; p__Firmicutes; c__Clostridia; o__Clostridia_vadinBB60_group	631	80	110	2.39	58
Patient-017	d__Bacteria; p__Firmicutes; c__Clostridia; o__Clostridia_vadinBB60_group	586	40	60	1.21	58
Patient-027	d__Bacteria; p__Firmicutes; c__Clostridia; o__Clostridia_vadinBB60_group	427	42.1	70	6.03	62
Patient-022	d__Bacteria; p__Firmicutes; c__Clostridia; o__Clostridia_vadinBB60_group	224	91	40	3.42	75
Patient-015	d__Bacteria; p__Firmicutes; c__Clostridia; o__Clostridia_vadinBB60_group	170	45	130	1.3	56
Patient-013	d__Bacteria; p__Firmicutes; c__Clostridia; o__Clostridia_vadinBB60_group	149	40	100	0.81	57
Patient-018	d__Bacteria; p__Firmicutes; c__Clostridia; o__Clostridia_vadinBB60_group	122	70	200	2.09	68
Patient-008	d__Bacteria; p__Firmicutes; c__Clostridia; o__Clostridia_vadinBB60_group	77	32	29.8	2.41	60
Patient-006	d__Bacteria; p__Firmicutes; c__Clostridia; o__Clostridia_vadinBB60_group	76	45	30	5.14	74
Patient-019	d__Bacteria; p__Firmicutes; c__Clostridia; o__Clostridia_vadinBB60_group	48	160		13	63
Patient-023	d__Bacteria; p__Firmicutes; c__Clostridia; o__Clostridia_vadinBB60_group	46	33	480	0.916	79
Patient-003	d__Bacteria; p__Firmicutes; c__Clostridia; o__Clostridia_vadinBB60_group	46	60	50	1.9	59
Patient-004	d__Bacteria; p__Firmicutes; c__Clostridia; o__Clostridia_vadinBB60_group	27	80	10	3.3	60
Patient-002	d__Bacteria; p__Firmicutes; c__Clostridia; o__Clostridia_vadinBB60_group	23	35	279	0.97	73
Patient-028	d__Bacteria; p__Firmicutes; c__Clostridia; o__Clostridia_vadinBB60_group	22	65	35	5.83	70
Patient-001	d__Bacteria; p__Firmicutes; c__Clostridia; o__Clostridia_vadinBB60_group	15	33	9	1.42	59
Patient-005	d__Bacteria; p__Firmicutes; c__Clostridia; o__Clostridia_vadinBB60_group	0	40	10	1.1	76
Patient-020	d__Bacteria; p__Firmicutes; c__Clostridia; o__Clostridia_vadinBB60_group	0	20	30	0.72	56
Patient-025	d__Bacteria; p__Firmicutes; c__Clostridia; o__Clostridia_vadinBB60_group	0	30	12	2	63
Patient-016	d__Bacteria; p__Firmicutes; c__Clostridia; o__Clostridia_vadinBB60_group	0	180	0	1.05	72
Patient-011	d__Bacteria; p__Firmicutes; c__Clostridia; o__Clostridia_vadinBB60_group	0	58.5	35	2.27	69
Patient-007	d__Bacteria; p__Firmicutes; c__Clostridia; o__Clostridia_vadinBB60_group	0	40	180	1.26	56
Patient-026	d__Bacteria; p__Firmicutes; c__Clostridia; o__Clostridia_vadinBB60_group	0	90	45	4	73
Patient-021	d__Bacteria; p__Firmicutes; c__Clostridia; o__Clostridia_vadinBB60_group	0	40	0	5.89	73
Patient-012	d__Bacteria; p__Firmicutes; c__Clostridia; o__Clostridia_vadinBB60_group	0	55	228.68	0.77	66
Patient-023	d__Bacteria; p__Firmicutes; c__Clostridia; o__Clostridia_UCG-014	8053	70	200	2.09	68
Patient-028	d__Bacteria; p__Firmicutes; c__Clostridia; o__Clostridia_UCG-014	6728	40	125	2	70
Patient-009	d__Bacteria; p__Firmicutes; c__Clostridia; o__Clostridia_UCG-014	3589	160	4	43	66
Patient-010	d__Bacteria; p__Firmicutes; c__Clostridia; o__Clostridia_UCG-014	3339	45	30	5.14	74
Patient-027	d__Bacteria; p__Firmicutes; c__Clostridia; o__Clostridia_UCG-014	3293	40	100	0.81	57
Patient-024	d__Bacteria; p__Firmicutes; c__Clostridia; o__Clostridia_UCG-014	3085	60	50	1.9	59
Patient-015	d__Bacteria; p__Firmicutes; c__Clostridia; o__Clostridia_UCG-014	2776	58.5	35	2.27	69
Patient-003	d__Bacteria; p__Firmicutes; c__Clostridia; o__Clostridia_UCG-014	2233	91	40	3.42	75
Patient-026	d__Bacteria; p__Firmicutes; c__Clostridia; o__Clostridia_UCG-014	2034	30	30	1.1	75
Patient-002	d__Bacteria; p__Firmicutes; c__Clostridia; o__Clostridia_UCG-014	1993	80	110	2.39	58
Patient-017	d__Bacteria; p__Firmicutes; c__Clostridia; o__Clostridia_UCG-014	1503	33	9	1.42	59
Patient-022	d__Bacteria; p__Firmicutes; c__Clostridia; o__Clostridia_UCG-014	1321	45	130	1.3	56
Patient-008	d__Bacteria; p__Firmicutes; c__Clostridia; o__Clostridia_UCG-014	1314	40	60	1.21	58
Patient-020	d__Bacteria; p__Firmicutes; c__Clostridia; o__Clostridia_UCG-014	1170	35	279	0.97	73
Patient-001	d__Bacteria; p__Firmicutes; c__Clostridia; o__Clostridia_UCG-014	1106	42.1	70	6.03	62
Patient-016	d__Bacteria; p__Firmicutes; c__Clostridia; o__Clostridia_UCG-014	790	90	45	4	73
Patient-004	d__Bacteria; p__Firmicutes; c__Clostridia; o__Clostridia_UCG-014	682	40	180	1.26	56
Patient-014	d__Bacteria; p__Firmicutes; c__Clostridia; o__Clostridia_UCG-014	557	30	12	2	63
Patient-018	d__Bacteria; p__Firmicutes; c__Clostridia; o__Clostridia_UCG-014	432	160		13	63
Patient-021	d__Bacteria; p__Firmicutes; c__Clostridia; o__Clostridia_UCG-014	264	32	29.8	2.41	60
Patient-011	d__Bacteria; p__Firmicutes; c__Clostridia; o__Clostridia_UCG-014	0	65	35	5.83	70
Patient-013	d__Bacteria; p__Firmicutes; c__Clostridia; o__Clostridia_UCG-014	0	20	30	0.72	56
Patient-025	d__Bacteria; p__Firmicutes; c__Clostridia; o__Clostridia_UCG-014	0	40	10	1.1	76
Patient-012	d__Bacteria; p__Firmicutes; c__Clostridia; o__Clostridia_UCG-014	0	33	480	0.916	79
Patient-007	d__Bacteria; p__Firmicutes; c__Clostridia; o__Clostridia_UCG-014	0	80	10	3.3	60
Patient-019	d__Bacteria; p__Firmicutes; c__Clostridia; o__Clostridia_UCG-014	0	40	0	5.89	73
Patient-005	d__Bacteria; p__Firmicutes; c__Clostridia; o__Clostridia_UCG-014	0	180	0	1.05	72
Patient-006	d__Bacteria; p__Firmicutes; c__Clostridia; o__Clostridia_UCG-014	0	55	228.68	0.77	66
Patient-027	d__Bacteria; p__Proteobacteria; c__Gammaproteobacteria; o__Enterobacterales	7515	65	35	5.83	70
Patient-012	d__Bacteria; p__Proteobacteria; c__Gammaproteobacteria; o__Enterobacterales	4322	33	480	0.916	79
Patient-024	d__Bacteria; p__Proteobacteria; c__Gammaproteobacteria; o__Enterobacterales	3740	35	279	0.97	73
Patient-013	d__Bacteria; p__Proteobacteria; c__Gammaproteobacteria; o__Enterobacterales	2651	160		13	63
Patient-023	d__Bacteria; p__Proteobacteria; c__Gammaproteobacteria; o__Enterobacterales	2373	30	30	1.1	75
Patient-001	d__Bacteria; p__Proteobacteria; c__Gammaproteobacteria; o__Enterobacterales	2130	33	9	1.42	59
Patient-016	d__Bacteria; p__Proteobacteria; c__Gammaproteobacteria; o__Enterobacterales	2034	32	29.8	2.41	60
Patient-026	d__Bacteria; p__Proteobacteria; c__Gammaproteobacteria; o__Enterobacterales	529	45	30	5.14	74
Patient-007	d__Bacteria; p__Proteobacteria; c__Gammaproteobacteria; o__Enterobacterales	378	70	200	2.09	68
Patient-018	d__Bacteria; p__Proteobacteria; c__Gammaproteobacteria; o__Enterobacterales	343	80	110	2.39	58
Patient-015	d__Bacteria; p__Proteobacteria; c__Gammaproteobacteria; o__Enterobacterales	211	80	10	3.3	60
Patient-025	d__Bacteria; p__Proteobacteria; c__Gammaproteobacteria; o__Enterobacterales	184	20	30	0.72	56
Patient-028	d__Bacteria; p__Proteobacteria; c__Gammaproteobacteria; o__Enterobacterales	167	55	228.68	0.77	66
Patient-003	d__Bacteria; p__Proteobacteria; c__Gammaproteobacteria; o__Enterobacterales	119	90	45	4	73
Patient-014	d__Bacteria; p__Proteobacteria; c__Gammaproteobacteria; o__Enterobacterales	53	40	100	0.81	57
Patient-017	d__Bacteria; p__Proteobacteria; c__Gammaproteobacteria; o__Enterobacterales	49	40	60	1.21	58
Patient-020	d__Bacteria; p__Proteobacteria; c__Gammaproteobacteria; o__Enterobacterales	22	45	130	1.3	56
Patient-005	d__Bacteria; p__Proteobacteria; c__Gammaproteobacteria; o__Enterobacterales	0	40	10	1.1	76
Patient-002	d__Bacteria; p__Proteobacteria; c__Gammaproteobacteria; o__Enterobacterales	0	42.1	70	6.03	62
Patient-019	d__Bacteria; p__Proteobacteria; c__Gammaproteobacteria; o__Enterobacterales	0	40	125	2	70
Patient-022	d__Bacteria; p__Proteobacteria; c__Gammaproteobacteria; o__Enterobacterales	0	30	12	2	63
Patient-010	d__Bacteria; p__Proteobacteria; c__Gammaproteobacteria; o__Enterobacterales	0	91	40	3.42	75
Patient-004	d__Bacteria; p__Proteobacteria; c__Gammaproteobacteria; o__Enterobacterales	0	40	180	1.26	56
Patient-021	d__Bacteria; p__Proteobacteria; c__Gammaproteobacteria; o__Enterobacterales	0	180	0	1.05	72
Patient-006	d__Bacteria; p__Proteobacteria; c__Gammaproteobacteria; o__Enterobacterales	0	58.5	35	2.27	69
Patient-009	d__Bacteria; p__Proteobacteria; c__Gammaproteobacteria; o__Enterobacterales	0	160	4	43	66
Patient-008	d__Bacteria; p__Proteobacteria; c__Gammaproteobacteria; o__Enterobacterales	0	60	50	1.9	59
Patient-011	d__Bacteria; p__Proteobacteria; c__Gammaproteobacteria; o__Enterobacterales	0	40	0	5.89	73
Patient-003	d__Bacteria; p__Firmicutes; c__Negativicutes; o__Veillonellales-Selenomonadales	7437	90	45	4	73
Patient-011	d__Bacteria; p__Firmicutes; c__Negativicutes; o__Veillonellales-Selenomonadales	4713	40	100	0.81	57
Patient-012	d__Bacteria; p__Firmicutes; c__Negativicutes; o__Veillonellales-Selenomonadales	3777	35	279	0.97	73
Patient-027	d__Bacteria; p__Firmicutes; c__Negativicutes; o__Veillonellales-Selenomonadales	2300	160		13	63
Patient-014	d__Bacteria; p__Firmicutes; c__Negativicutes; o__Veillonellales-Selenomonadales	2234	40	180	1.26	56
Patient-024	d__Bacteria; p__Firmicutes; c__Negativicutes; o__Veillonellales-Selenomonadales	1788	160	4	43	66
Patient-001	d__Bacteria; p__Firmicutes; c__Negativicutes; o__Veillonellales-Selenomonadales	1720	70	200	2.09	68
Patient-008	d__Bacteria; p__Firmicutes; c__Negativicutes; o__Veillonellales-Selenomonadales	1679	42.1	70	6.03	62
Patient-002	d__Bacteria; p__Firmicutes; c__Negativicutes; o__Veillonellales-Selenomonadales	1458	60	50	1.9	59
Patient-019	d__Bacteria; p__Firmicutes; c__Negativicutes; o__Veillonellales-Selenomonadales	1445	80	10	3.3	60
Patient-018	d__Bacteria; p__Firmicutes; c__Negativicutes; o__Veillonellales-Selenomonadales	1168	58.5	35	2.27	69
Patient-013	d__Bacteria; p__Firmicutes; c__Negativicutes; o__Veillonellales-Selenomonadales	796	40	60	1.21	58
Patient-020	d__Bacteria; p__Firmicutes; c__Negativicutes; o__Veillonellales-Selenomonadales	614	45	130	1.3	56
Patient-021	d__Bacteria; p__Firmicutes; c__Negativicutes; o__Veillonellales-Selenomonadales	469	30	30	1.1	75
Patient-009	d__Bacteria; p__Firmicutes; c__Negativicutes; o__Veillonellales-Selenomonadales	358	65	35	5.83	70
Patient-022	d__Bacteria; p__Firmicutes; c__Negativicutes; o__Veillonellales-Selenomonadales	265	32	29.8	2.41	60
Patient-025	d__Bacteria; p__Firmicutes; c__Negativicutes; o__Veillonellales-Selenomonadales	147	33	9	1.42	59
Patient-010	d__Bacteria; p__Firmicutes; c__Negativicutes; o__Veillonellales-Selenomonadales	116	30	12	2	63
Patient-007	d__Bacteria; p__Firmicutes; c__Negativicutes; o__Veillonellales-Selenomonadales	98	40	0	5.89	73
Patient-026	d__Bacteria; p__Firmicutes; c__Negativicutes; o__Veillonellales-Selenomonadales	88	45	30	5.14	74
Patient-016	d__Bacteria; p__Firmicutes; c__Negativicutes; o__Veillonellales-Selenomonadales	85	180	0	1.05	72
Patient-028	d__Bacteria; p__Firmicutes; c__Negativicutes; o__Veillonellales-Selenomonadales	20	91	40	3.42	75
Patient-023	d__Bacteria; p__Firmicutes; c__Negativicutes; o__Veillonellales-Selenomonadales	15	40	10	1.1	76
Patient-005	d__Bacteria; p__Firmicutes; c__Negativicutes; o__Veillonellales-Selenomonadales	15	40	125	2	70
Patient-015	d__Bacteria; p__Firmicutes; c__Negativicutes; o__Veillonellales-Selenomonadales	6	20	30	0.72	56
Patient-004	d__Bacteria; p__Firmicutes; c__Negativicutes; o__Veillonellales-Selenomonadales	3	55	228.68	0.77	66
Patient-017	d__Bacteria; p__Firmicutes; c__Negativicutes; o__Veillonellales-Selenomonadales	0	80	110	2.39	58
Patient-006	d__Bacteria; p__Firmicutes; c__Negativicutes; o__Veillonellales-Selenomonadales	0	33	480	0.916	79
Patient-007	d__Bacteria; p__Firmicutes; c__Bacilli; o__Lactobacillales	7224	90	45	4	73
Patient-012	d__Bacteria; p__Firmicutes; c__Bacilli; o__Lactobacillales	3500	40	100	0.81	57
Patient-016	d__Bacteria; p__Firmicutes; c__Bacilli; o__Lactobacillales	2192	65	35	5.83	70
Patient-022	d__Bacteria; p__Firmicutes; c__Bacilli; o__Lactobacillales	1542	35	279	0.97	73
Patient-006	d__Bacteria; p__Firmicutes; c__Bacilli; o__Lactobacillales	903	55	228.68	0.77	66
Patient-014	d__Bacteria; p__Firmicutes; c__Bacilli; o__Lactobacillales	893	40	180	1.26	56
Patient-011	d__Bacteria; p__Firmicutes; c__Bacilli; o__Lactobacillales	461	180	0	1.05	72
Patient-026	d__Bacteria; p__Firmicutes; c__Bacilli; o__Lactobacillales	393	91	40	3.42	75
Patient-021	d__Bacteria; p__Firmicutes; c__Bacilli; o__Lactobacillales	343	40	60	1.21	58
Patient-002	d__Bacteria; p__Firmicutes; c__Bacilli; o__Lactobacillales	323	45	30	5.14	74
Patient-003	d__Bacteria; p__Firmicutes; c__Bacilli; o__Lactobacillales	310	30	12	2	63
Patient-004	d__Bacteria; p__Firmicutes; c__Bacilli; o__Lactobacillales	289	80	110	2.39	58
Patient-015	d__Bacteria; p__Firmicutes; c__Bacilli; o__Lactobacillales	281	70	200	2.09	68
Patient-028	d__Bacteria; p__Firmicutes; c__Bacilli; o__Lactobacillales	276	60	50	1.9	59
Patient-019	d__Bacteria; p__Firmicutes; c__Bacilli; o__Lactobacillales	227	40	0	5.89	73
Patient-020	d__Bacteria; p__Firmicutes; c__Bacilli; o__Lactobacillales	200	58.5	35	2.27	69
Patient-018	d__Bacteria; p__Firmicutes; c__Bacilli; o__Lactobacillales	182	33	480	0.916	79
Patient-001	d__Bacteria; p__Firmicutes; c__Bacilli; o__Lactobacillales	177	32	29.8	2.41	60
Patient-025	d__Bacteria; p__Firmicutes; c__Bacilli; o__Lactobacillales	129	160		13	63
Patient-010	d__Bacteria; p__Firmicutes; c__Bacilli; o__Lactobacillales	81	30	30	1.1	75
Patient-024	d__Bacteria; p__Firmicutes; c__Bacilli; o__Lactobacillales	48	20	30	0.72	56
Patient-017	d__Bacteria; p__Firmicutes; c__Bacilli; o__Lactobacillales	26	45	130	1.3	56
Patient-008	d__Bacteria; p__Firmicutes; c__Bacilli; o__Lactobacillales	25	40	10	1.1	76
Patient-023	d__Bacteria; p__Firmicutes; c__Bacilli; o__Lactobacillales	21	40	125	2	70
Patient-013	d__Bacteria; p__Firmicutes; c__Bacilli; o__Lactobacillales	18	80	10	3.3	60
Patient-009	d__Bacteria; p__Firmicutes; c__Bacilli; o__Lactobacillales	0	160	4	43	66
Patient-027	d__Bacteria; p__Firmicutes; c__Bacilli; o__Lactobacillales	0	33	9	1.42	59
Patient-005	d__Bacteria; p__Firmicutes; c__Bacilli; o__Lactobacillales	0	42.1	70	6.03	62
Patient-011	d__Bacteria; p__Verrucomicrobiota; c__Verrucomicrobiae; o__Verrucomicrobiales	6808	40	125	2	70
Patient-014	d__Bacteria; p__Verrucomicrobiota; c__Verrucomicrobiae; o__Verrucomicrobiales	4751	35	279	0.97	73
Patient-020	d__Bacteria; p__Verrucomicrobiota; c__Verrucomicrobiae; o__Verrucomicrobiales	2436	80	10	3.3	60
Patient-001	d__Bacteria; p__Verrucomicrobiota; c__Verrucomicrobiae; o__Verrucomicrobiales	1122	33	9	1.42	59
Patient-005	d__Bacteria; p__Verrucomicrobiota; c__Verrucomicrobiae; o__Verrucomicrobiales	793	30	30	1.1	75
Patient-022	d__Bacteria; p__Verrucomicrobiota; c__Verrucomicrobiae; o__Verrucomicrobiales	789	40	180	1.26	56
Patient-013	d__Bacteria; p__Verrucomicrobiota; c__Verrucomicrobiae; o__Verrucomicrobiales	653	42.1	70	6.03	62
Patient-007	d__Bacteria; p__Verrucomicrobiota; c__Verrucomicrobiae; o__Verrucomicrobiales	465	32	29.8	2.41	60
Patient-016	d__Bacteria; p__Verrucomicrobiota; c__Verrucomicrobiae; o__Verrucomicrobiales	309	33	480	0.916	79
Patient-012	d__Bacteria; p__Verrucomicrobiota; c__Verrucomicrobiae; o__Verrucomicrobiales	305	60	50	1.9	59
Patient-019	d__Bacteria; p__Verrucomicrobiota; c__Verrucomicrobiae; o__Verrucomicrobiales	190	40	60	1.21	58
Patient-008	d__Bacteria; p__Verrucomicrobiota; c__Verrucomicrobiae; o__Verrucomicrobiales	87	91	40	3.42	75
Patient-002	d__Bacteria; p__Verrucomicrobiota; c__Verrucomicrobiae; o__Verrucomicrobiales	39	160	4	43	66
Patient-028	d__Bacteria; p__Verrucomicrobiota; c__Verrucomicrobiae; o__Verrucomicrobiales	38	58.5	35	2.27	69
Patient-009	d__Bacteria; p__Verrucomicrobiota; c__Verrucomicrobiae; o__Verrucomicrobiales	28	180	0	1.05	72
Patient-025	d__Bacteria; p__Verrucomicrobiota; c__Verrucomicrobiae; o__Verrucomicrobiales	16	70	200	2.09	68
Patient-023	d__Bacteria; p__Verrucomicrobiota; c__Verrucomicrobiae; o__Verrucomicrobiales	0	20	30	0.72	56
Patient-018	d__Bacteria; p__Verrucomicrobiota; c__Verrucomicrobiae; o__Verrucomicrobiales	0	45	30	5.14	74
Patient-010	d__Bacteria; p__Verrucomicrobiota; c__Verrucomicrobiae; o__Verrucomicrobiales	0	40	10	1.1	76
Patient-026	d__Bacteria; p__Verrucomicrobiota; c__Verrucomicrobiae; o__Verrucomicrobiales	0	80	110	2.39	58
Patient-024	d__Bacteria; p__Verrucomicrobiota; c__Verrucomicrobiae; o__Verrucomicrobiales	0	30	12	2	63
Patient-027	d__Bacteria; p__Verrucomicrobiota; c__Verrucomicrobiae; o__Verrucomicrobiales	0	65	35	5.83	70
Patient-015	d__Bacteria; p__Verrucomicrobiota; c__Verrucomicrobiae; o__Verrucomicrobiales	0	40	100	0.81	57
Patient-003	d__Bacteria; p__Verrucomicrobiota; c__Verrucomicrobiae; o__Verrucomicrobiales	0	160		13	63
Patient-021	d__Bacteria; p__Verrucomicrobiota; c__Verrucomicrobiae; o__Verrucomicrobiales	0	90	45	4	73
Patient-004	d__Bacteria; p__Verrucomicrobiota; c__Verrucomicrobiae; o__Verrucomicrobiales	0	45	130	1.3	56
Patient-017	d__Bacteria; p__Verrucomicrobiota; c__Verrucomicrobiae; o__Verrucomicrobiales	0	55	228.68	0.77	66
Patient-006	d__Bacteria; p__Verrucomicrobiota; c__Verrucomicrobiae; o__Verrucomicrobiales	0	40	0	5.89	73
Patient-002	d__Bacteria; p__Cyanobacteria; c__Vampirivibrionia; o__Gastranaerophilales	6252	33	480	0.916	79
Patient-012	d__Bacteria; p__Cyanobacteria; c__Vampirivibrionia; o__Gastranaerophilales	2210	40	180	1.26	56
Patient-024	d__Bacteria; p__Cyanobacteria; c__Vampirivibrionia; o__Gastranaerophilales	1708	80	110	2.39	58
Patient-003	d__Bacteria; p__Cyanobacteria; c__Vampirivibrionia; o__Gastranaerophilales	1684	45	130	1.3	56
Patient-025	d__Bacteria; p__Cyanobacteria; c__Vampirivibrionia; o__Gastranaerophilales	904	70	200	2.09	68
Patient-026	d__Bacteria; p__Cyanobacteria; c__Vampirivibrionia; o__Gastranaerophilales	441	33	9	1.42	59
Patient-028	d__Bacteria; p__Cyanobacteria; c__Vampirivibrionia; o__Gastranaerophilales	324	42.1	70	6.03	62
Patient-023	d__Bacteria; p__Cyanobacteria; c__Vampirivibrionia; o__Gastranaerophilales	284	91	40	3.42	75
Patient-017	d__Bacteria; p__Cyanobacteria; c__Vampirivibrionia; o__Gastranaerophilales	257	60	50	1.9	59
Patient-016	d__Bacteria; p__Cyanobacteria; c__Vampirivibrionia; o__Gastranaerophilales	256	40	125	2	70
Patient-027	d__Bacteria; p__Cyanobacteria; c__Vampirivibrionia; o__Gastranaerophilales	186	40	100	0.81	57
Patient-015	d__Bacteria; p__Cyanobacteria; c__Vampirivibrionia; o__Gastranaerophilales	186	40	60	1.21	58
Patient-006	d__Bacteria; p__Cyanobacteria; c__Vampirivibrionia; o__Gastranaerophilales	145	40	0	5.89	73
Patient-018	d__Bacteria; p__Cyanobacteria; c__Vampirivibrionia; o__Gastranaerophilales	0	30	30	1.1	75
Patient-004	d__Bacteria; p__Cyanobacteria; c__Vampirivibrionia; o__Gastranaerophilales	0	32	29.8	2.41	60
Patient-014	d__Bacteria; p__Cyanobacteria; c__Vampirivibrionia; o__Gastranaerophilales	0	35	279	0.97	73
Patient-005	d__Bacteria; p__Cyanobacteria; c__Vampirivibrionia; o__Gastranaerophilales	0	45	30	5.14	74
Patient-020	d__Bacteria; p__Cyanobacteria; c__Vampirivibrionia; o__Gastranaerophilales	0	30	12	2	63
Patient-022	d__Bacteria; p__Cyanobacteria; c__Vampirivibrionia; o__Gastranaerophilales	0	40	10	1.1	76
Patient-019	d__Bacteria; p__Cyanobacteria; c__Vampirivibrionia; o__Gastranaerophilales	0	160	4	43	66
Patient-021	d__Bacteria; p__Cyanobacteria; c__Vampirivibrionia; o__Gastranaerophilales	0	80	10	3.3	60
Patient-001	d__Bacteria; p__Cyanobacteria; c__Vampirivibrionia; o__Gastranaerophilales	0	160		13	63
Patient-007	d__Bacteria; p__Cyanobacteria; c__Vampirivibrionia; o__Gastranaerophilales	0	20	30	0.72	56
Patient-009	d__Bacteria; p__Cyanobacteria; c__Vampirivibrionia; o__Gastranaerophilales	0	65	35	5.83	70
Patient-011	d__Bacteria; p__Cyanobacteria; c__Vampirivibrionia; o__Gastranaerophilales	0	58.5	35	2.27	69
Patient-013	d__Bacteria; p__Cyanobacteria; c__Vampirivibrionia; o__Gastranaerophilales	0	180	0	1.05	72
Patient-008	d__Bacteria; p__Cyanobacteria; c__Vampirivibrionia; o__Gastranaerophilales	0	55	228.68	0.77	66
Patient-010	d__Bacteria; p__Cyanobacteria; c__Vampirivibrionia; o__Gastranaerophilales	0	90	45	4	73
Patient-002	d__Bacteria; p__Actinobacteriota; c__Actinobacteria; o__Bifidobacteriales	6252	40	60	1.21	58
Patient-001	d__Bacteria; p__Actinobacteriota; c__Actinobacteria; o__Bifidobacteriales	4297	160	4	43	66
Patient-027	d__Bacteria; p__Actinobacteriota; c__Actinobacteria; o__Bifidobacteriales	4039	35	279	0.97	73
Patient-012	d__Bacteria; p__Actinobacteriota; c__Actinobacteria; o__Bifidobacteriales	3904	91	40	3.42	75
Patient-008	d__Bacteria; p__Actinobacteriota; c__Actinobacteria; o__Bifidobacteriales	3368	80	10	3.3	60
Patient-019	d__Bacteria; p__Actinobacteriota; c__Actinobacteria; o__Bifidobacteriales	1736	40	100	0.81	57
Patient-023	d__Bacteria; p__Actinobacteriota; c__Actinobacteria; o__Bifidobacteriales	1563	40	10	1.1	76
Patient-026	d__Bacteria; p__Actinobacteriota; c__Actinobacteria; o__Bifidobacteriales	1437	20	30	0.72	56
Patient-017	d__Bacteria; p__Actinobacteriota; c__Actinobacteria; o__Bifidobacteriales	1143	70	200	2.09	68
Patient-025	d__Bacteria; p__Actinobacteriota; c__Actinobacteria; o__Bifidobacteriales	1043	58.5	35	2.27	69
Patient-014	d__Bacteria; p__Actinobacteriota; c__Actinobacteria; o__Bifidobacteriales	1021	33	9	1.42	59
Patient-016	d__Bacteria; p__Actinobacteriota; c__Actinobacteria; o__Bifidobacteriales	900	180	0	1.05	72
Patient-028	d__Bacteria; p__Actinobacteriota; c__Actinobacteria; o__Bifidobacteriales	708	42.1	70	6.03	62
Patient-024	d__Bacteria; p__Actinobacteriota; c__Actinobacteria; o__Bifidobacteriales	641	32	29.8	2.41	60
Patient-006	d__Bacteria; p__Actinobacteriota; c__Actinobacteria; o__Bifidobacteriales	625	160		13	63
Patient-018	d__Bacteria; p__Actinobacteriota; c__Actinobacteria; o__Bifidobacteriales	441	60	50	1.9	59
Patient-015	d__Bacteria; p__Actinobacteriota; c__Actinobacteria; o__Bifidobacteriales	406	30	30	1.1	75
Patient-013	d__Bacteria; p__Actinobacteriota; c__Actinobacteria; o__Bifidobacteriales	311	33	480	0.916	79
Patient-009	d__Bacteria; p__Actinobacteriota; c__Actinobacteria; o__Bifidobacteriales	307	45	130	1.3	56
Patient-003	d__Bacteria; p__Actinobacteriota; c__Actinobacteria; o__Bifidobacteriales	243	90	45	4	73
Patient-022	d__Bacteria; p__Actinobacteriota; c__Actinobacteria; o__Bifidobacteriales	190	40	180	1.26	56
Patient-005	d__Bacteria; p__Actinobacteriota; c__Actinobacteria; o__Bifidobacteriales	183	30	12	2	63
Patient-004	d__Bacteria; p__Actinobacteriota; c__Actinobacteria; o__Bifidobacteriales	174	65	35	5.83	70
Patient-021	d__Bacteria; p__Actinobacteriota; c__Actinobacteria; o__Bifidobacteriales	93	80	110	2.39	58
Patient-007	d__Bacteria; p__Actinobacteriota; c__Actinobacteria; o__Bifidobacteriales	65	40	0	5.89	73
Patient-010	d__Bacteria; p__Actinobacteriota; c__Actinobacteria; o__Bifidobacteriales	0	45	30	5.14	74
Patient-020	d__Bacteria; p__Actinobacteriota; c__Actinobacteria; o__Bifidobacteriales	0	40	125	2	70
Patient-011	d__Bacteria; p__Actinobacteriota; c__Actinobacteria; o__Bifidobacteriales	0	55	228.68	0.77	66
Patient-005	d__Bacteria; p__Actinobacteriota; c__Coriobacteriia; o__Coriobacteriales	5987	32	29.8	2.41	60
Patient-025	d__Bacteria; p__Actinobacteriota; c__Coriobacteriia; o__Coriobacteriales	5780	90	45	4	73
Patient-019	d__Bacteria; p__Actinobacteriota; c__Coriobacteriia; o__Coriobacteriales	5101	91	40	3.42	75
Patient-017	d__Bacteria; p__Actinobacteriota; c__Coriobacteriia; o__Coriobacteriales	4614	160	4	43	66
Patient-014	d__Bacteria; p__Actinobacteriota; c__Coriobacteriia; o__Coriobacteriales	4212	40	100	0.81	57
Patient-008	d__Bacteria; p__Actinobacteriota; c__Coriobacteriia; o__Coriobacteriales	3686	35	279	0.97	73
Patient-011	d__Bacteria; p__Actinobacteriota; c__Coriobacteriia; o__Coriobacteriales	2562	20	30	0.72	56
Patient-021	d__Bacteria; p__Actinobacteriota; c__Coriobacteriia; o__Coriobacteriales	2523	160		13	63
Patient-007	d__Bacteria; p__Actinobacteriota; c__Coriobacteriia; o__Coriobacteriales	2351	45	30	5.14	74
Patient-018	d__Bacteria; p__Actinobacteriota; c__Coriobacteriia; o__Coriobacteriales	2080	30	30	1.1	75
Patient-023	d__Bacteria; p__Actinobacteriota; c__Coriobacteriia; o__Coriobacteriales	2036	80	10	3.3	60
Patient-009	d__Bacteria; p__Actinobacteriota; c__Coriobacteriia; o__Coriobacteriales	1890	40	10	1.1	76
Patient-022	d__Bacteria; p__Actinobacteriota; c__Coriobacteriia; o__Coriobacteriales	1869	33	9	1.42	59
Patient-020	d__Bacteria; p__Actinobacteriota; c__Coriobacteriia; o__Coriobacteriales	1708	40	180	1.26	56
Patient-012	d__Bacteria; p__Actinobacteriota; c__Coriobacteriia; o__Coriobacteriales	1285	33	480	0.916	79
Patient-024	d__Bacteria; p__Actinobacteriota; c__Coriobacteriia; o__Coriobacteriales	1263	65	35	5.83	70
Patient-028	d__Bacteria; p__Actinobacteriota; c__Coriobacteriia; o__Coriobacteriales	1206	60	50	1.9	59
Patient-015	d__Bacteria; p__Actinobacteriota; c__Coriobacteriia; o__Coriobacteriales	1061	40	60	1.21	58
Patient-026	d__Bacteria; p__Actinobacteriota; c__Coriobacteriia; o__Coriobacteriales	1042	58.5	35	2.27	69
Patient-010	d__Bacteria; p__Actinobacteriota; c__Coriobacteriia; o__Coriobacteriales	826	55	228.68	0.77	66
Patient-027	d__Bacteria; p__Actinobacteriota; c__Coriobacteriia; o__Coriobacteriales	811	80	110	2.39	58
Patient-002	d__Bacteria; p__Actinobacteriota; c__Coriobacteriia; o__Coriobacteriales	757	70	200	2.09	68
Patient-013	d__Bacteria; p__Actinobacteriota; c__Coriobacteriia; o__Coriobacteriales	557	30	12	2	63
Patient-016	d__Bacteria; p__Actinobacteriota; c__Coriobacteriia; o__Coriobacteriales	523	40	125	2	70
Patient-001	d__Bacteria; p__Actinobacteriota; c__Coriobacteriia; o__Coriobacteriales	494	40	0	5.89	73
Patient-004	d__Bacteria; p__Actinobacteriota; c__Coriobacteriia; o__Coriobacteriales	492	42.1	70	6.03	62
Patient-003	d__Bacteria; p__Actinobacteriota; c__Coriobacteriia; o__Coriobacteriales	450	45	130	1.3	56
Patient-006	d__Bacteria; p__Actinobacteriota; c__Coriobacteriia; o__Coriobacteriales	432	180	0	1.05	72
Patient-003	d__Bacteria; p__Proteobacteria; c__Gammaproteobacteria; o__Burkholderiales	5705	40	10	1.1	76
Patient-020	d__Bacteria; p__Proteobacteria; c__Gammaproteobacteria; o__Burkholderiales	4877	180	0	1.05	72
Patient-019	d__Bacteria; p__Proteobacteria; c__Gammaproteobacteria; o__Burkholderiales	4656	80	110	2.39	58
Patient-005	d__Bacteria; p__Proteobacteria; c__Gammaproteobacteria; o__Burkholderiales	4322	30	12	2	63
Patient-018	d__Bacteria; p__Proteobacteria; c__Gammaproteobacteria; o__Burkholderiales	4167	30	30	1.1	75
Patient-025	d__Bacteria; p__Proteobacteria; c__Gammaproteobacteria; o__Burkholderiales	2959	20	30	0.72	56
Patient-022	d__Bacteria; p__Proteobacteria; c__Gammaproteobacteria; o__Burkholderiales	2913	160		13	63
Patient-017	d__Bacteria; p__Proteobacteria; c__Gammaproteobacteria; o__Burkholderiales	2825	33	480	0.916	79
Patient-008	d__Bacteria; p__Proteobacteria; c__Gammaproteobacteria; o__Burkholderiales	1841	42.1	70	6.03	62
Patient-010	d__Bacteria; p__Proteobacteria; c__Gammaproteobacteria; o__Burkholderiales	1737	33	9	1.42	59
Patient-021	d__Bacteria; p__Proteobacteria; c__Gammaproteobacteria; o__Burkholderiales	1600	40	60	1.21	58
Patient-016	d__Bacteria; p__Proteobacteria; c__Gammaproteobacteria; o__Burkholderiales	1487	40	180	1.26	56
Patient-007	d__Bacteria; p__Proteobacteria; c__Gammaproteobacteria; o__Burkholderiales	1484	70	200	2.09	68
Patient-009	d__Bacteria; p__Proteobacteria; c__Gammaproteobacteria; o__Burkholderiales	1357	45	130	1.3	56
Patient-006	d__Bacteria; p__Proteobacteria; c__Gammaproteobacteria; o__Burkholderiales	1251	40	0	5.89	73
Patient-028	d__Bacteria; p__Proteobacteria; c__Gammaproteobacteria; o__Burkholderiales	1206	91	40	3.42	75
Patient-011	d__Bacteria; p__Proteobacteria; c__Gammaproteobacteria; o__Burkholderiales	1182	60	50	1.9	59
Patient-013	d__Bacteria; p__Proteobacteria; c__Gammaproteobacteria; o__Burkholderiales	896	58.5	35	2.27	69
Patient-024	d__Bacteria; p__Proteobacteria; c__Gammaproteobacteria; o__Burkholderiales	744	45	30	5.14	74
Patient-027	d__Bacteria; p__Proteobacteria; c__Gammaproteobacteria; o__Burkholderiales	597	160	4	43	66
Patient-002	d__Bacteria; p__Proteobacteria; c__Gammaproteobacteria; o__Burkholderiales	478	32	29.8	2.41	60
Patient-026	d__Bacteria; p__Proteobacteria; c__Gammaproteobacteria; o__Burkholderiales	467	40	100	0.81	57
Patient-023	d__Bacteria; p__Proteobacteria; c__Gammaproteobacteria; o__Burkholderiales	239	40	125	2	70
Patient-004	d__Bacteria; p__Proteobacteria; c__Gammaproteobacteria; o__Burkholderiales	85	90	45	4	73
Patient-015	d__Bacteria; p__Proteobacteria; c__Gammaproteobacteria; o__Burkholderiales	64	65	35	5.83	70
Patient-001	d__Bacteria; p__Proteobacteria; c__Gammaproteobacteria; o__Burkholderiales	2	35	279	0.97	73
Patient-012	d__Bacteria; p__Proteobacteria; c__Gammaproteobacteria; o__Burkholderiales	2	80	10	3.3	60
Patient-014	d__Bacteria; p__Proteobacteria; c__Gammaproteobacteria; o__Burkholderiales	0	55	228.68	0.77	66
Patient-019	d__Bacteria; p__Elusimicrobiota; c__Elusimicrobia; o__Elusimicrobiales	4531	40	100	0.81	57
Patient-012	d__Bacteria; p__Elusimicrobiota; c__Elusimicrobia; o__Elusimicrobiales	2256	40	125	2	70
Patient-010	d__Bacteria; p__Elusimicrobiota; c__Elusimicrobia; o__Elusimicrobiales	0	40	10	1.1	76
Patient-002	d__Bacteria; p__Elusimicrobiota; c__Elusimicrobia; o__Elusimicrobiales	0	33	9	1.42	59
Patient-023	d__Bacteria; p__Elusimicrobiota; c__Elusimicrobia; o__Elusimicrobiales	0	32	29.8	2.41	60
Patient-014	d__Bacteria; p__Elusimicrobiota; c__Elusimicrobia; o__Elusimicrobiales	0	35	279	0.97	73
Patient-008	d__Bacteria; p__Elusimicrobiota; c__Elusimicrobia; o__Elusimicrobiales	0	80	10	3.3	60
Patient-024	d__Bacteria; p__Elusimicrobiota; c__Elusimicrobia; o__Elusimicrobiales	0	160	4	43	66
Patient-021	d__Bacteria; p__Elusimicrobiota; c__Elusimicrobia; o__Elusimicrobiales	0	30	12	2	63
Patient-016	d__Bacteria; p__Elusimicrobiota; c__Elusimicrobia; o__Elusimicrobiales	0	20	30	0.72	56
Patient-018	d__Bacteria; p__Elusimicrobiota; c__Elusimicrobia; o__Elusimicrobiales	0	30	30	1.1	75
Patient-020	d__Bacteria; p__Elusimicrobiota; c__Elusimicrobia; o__Elusimicrobiales	0	33	480	0.916	79
Patient-022	d__Bacteria; p__Elusimicrobiota; c__Elusimicrobia; o__Elusimicrobiales	0	65	35	5.83	70
Patient-028	d__Bacteria; p__Elusimicrobiota; c__Elusimicrobia; o__Elusimicrobiales	0	90	45	4	73
Patient-005	d__Bacteria; p__Elusimicrobiota; c__Elusimicrobia; o__Elusimicrobiales	0	45	30	5.14	74
Patient-027	d__Bacteria; p__Elusimicrobiota; c__Elusimicrobia; o__Elusimicrobiales	0	42.1	70	6.03	62
Patient-007	d__Bacteria; p__Elusimicrobiota; c__Elusimicrobia; o__Elusimicrobiales	0	180	0	1.05	72
Patient-009	d__Bacteria; p__Elusimicrobiota; c__Elusimicrobia; o__Elusimicrobiales	0	45	130	1.3	56
Patient-017	d__Bacteria; p__Elusimicrobiota; c__Elusimicrobia; o__Elusimicrobiales	0	58.5	35	2.27	69
Patient-015	d__Bacteria; p__Elusimicrobiota; c__Elusimicrobia; o__Elusimicrobiales	0	80	110	2.39	58
Patient-025	d__Bacteria; p__Elusimicrobiota; c__Elusimicrobia; o__Elusimicrobiales	0	60	50	1.9	59
Patient-011	d__Bacteria; p__Elusimicrobiota; c__Elusimicrobia; o__Elusimicrobiales	0	160		13	63
Patient-013	d__Bacteria; p__Elusimicrobiota; c__Elusimicrobia; o__Elusimicrobiales	0	91	40	3.42	75
Patient-006	d__Bacteria; p__Elusimicrobiota; c__Elusimicrobia; o__Elusimicrobiales	0	40	180	1.26	56
Patient-001	d__Bacteria; p__Elusimicrobiota; c__Elusimicrobia; o__Elusimicrobiales	0	70	200	2.09	68
Patient-026	d__Bacteria; p__Elusimicrobiota; c__Elusimicrobia; o__Elusimicrobiales	0	40	0	5.89	73
Patient-003	d__Bacteria; p__Elusimicrobiota; c__Elusimicrobia; o__Elusimicrobiales	0	55	228.68	0.77	66
Patient-004	d__Bacteria; p__Elusimicrobiota; c__Elusimicrobia; o__Elusimicrobiales	0	40	60	1.21	58
Patient-002	d__Bacteria; p__Firmicutes; c__Bacilli; o__Acholeplasmatales	4501	70	200	2.09	68
Patient-012	d__Bacteria; p__Firmicutes; c__Bacilli; o__Acholeplasmatales	3094	40	125	2	70
Patient-021	d__Bacteria; p__Firmicutes; c__Bacilli; o__Acholeplasmatales	0	160	4	43	66
Patient-019	d__Bacteria; p__Firmicutes; c__Bacilli; o__Acholeplasmatales	0	30	12	2	63
Patient-020	d__Bacteria; p__Firmicutes; c__Bacilli; o__Acholeplasmatales	0	40	10	1.1	76
Patient-007	d__Bacteria; p__Firmicutes; c__Bacilli; o__Acholeplasmatales	0	33	9	1.42	59
Patient-010	d__Bacteria; p__Firmicutes; c__Bacilli; o__Acholeplasmatales	0	32	29.8	2.41	60
Patient-025	d__Bacteria; p__Firmicutes; c__Bacilli; o__Acholeplasmatales	0	45	30	5.14	74
Patient-022	d__Bacteria; p__Firmicutes; c__Bacilli; o__Acholeplasmatales	0	20	30	0.72	56
Patient-008	d__Bacteria; p__Firmicutes; c__Bacilli; o__Acholeplasmatales	0	80	10	3.3	60
Patient-013	d__Bacteria; p__Firmicutes; c__Bacilli; o__Acholeplasmatales	0	60	50	1.9	59
Patient-024	d__Bacteria; p__Firmicutes; c__Bacilli; o__Acholeplasmatales	0	160		13	63
Patient-018	d__Bacteria; p__Firmicutes; c__Bacilli; o__Acholeplasmatales	0	35	279	0.97	73
Patient-016	d__Bacteria; p__Firmicutes; c__Bacilli; o__Acholeplasmatales	0	91	40	3.42	75
Patient-009	d__Bacteria; p__Firmicutes; c__Bacilli; o__Acholeplasmatales	0	30	30	1.1	75
Patient-023	d__Bacteria; p__Firmicutes; c__Bacilli; o__Acholeplasmatales	0	33	480	0.916	79
Patient-027	d__Bacteria; p__Firmicutes; c__Bacilli; o__Acholeplasmatales	0	65	35	5.83	70
Patient-001	d__Bacteria; p__Firmicutes; c__Bacilli; o__Acholeplasmatales	0	40	100	0.81	57
Patient-028	d__Bacteria; p__Firmicutes; c__Bacilli; o__Acholeplasmatales	0	40	180	1.26	56
Patient-011	d__Bacteria; p__Firmicutes; c__Bacilli; o__Acholeplasmatales	0	180	0	1.05	72
Patient-026	d__Bacteria; p__Firmicutes; c__Bacilli; o__Acholeplasmatales	0	58.5	35	2.27	69
Patient-005	d__Bacteria; p__Firmicutes; c__Bacilli; o__Acholeplasmatales	0	80	110	2.39	58
Patient-014	d__Bacteria; p__Firmicutes; c__Bacilli; o__Acholeplasmatales	0	45	130	1.3	56
Patient-015	d__Bacteria; p__Firmicutes; c__Bacilli; o__Acholeplasmatales	0	40	60	1.21	58
Patient-006	d__Bacteria; p__Firmicutes; c__Bacilli; o__Acholeplasmatales	0	40	0	5.89	73
Patient-017	d__Bacteria; p__Firmicutes; c__Bacilli; o__Acholeplasmatales	0	90	45	4	73
Patient-004	d__Bacteria; p__Firmicutes; c__Bacilli; o__Acholeplasmatales	0	55	228.68	0.77	66
Patient-003	d__Bacteria; p__Firmicutes; c__Bacilli; o__Acholeplasmatales	0	42.1	70	6.03	62
Patient-012	d__Bacteria; p__Firmicutes; c__Bacilli; o__Izemoplasmatales	3997	40	125	2	70
Patient-022	d__Bacteria; p__Firmicutes; c__Bacilli; o__Izemoplasmatales	165	30	30	1.1	75
Patient-019	d__Bacteria; p__Firmicutes; c__Bacilli; o__Izemoplasmatales	152	42.1	70	6.03	62
Patient-026	d__Bacteria; p__Firmicutes; c__Bacilli; o__Izemoplasmatales	122	80	110	2.39	58
Patient-025	d__Bacteria; p__Firmicutes; c__Bacilli; o__Izemoplasmatales	92	91	40	3.42	75
Patient-027	d__Bacteria; p__Firmicutes; c__Bacilli; o__Izemoplasmatales	82	32	29.8	2.41	60
Patient-015	d__Bacteria; p__Firmicutes; c__Bacilli; o__Izemoplasmatales	46	160	4	43	66
Patient-001	d__Bacteria; p__Firmicutes; c__Bacilli; o__Izemoplasmatales	25	35	279	0.97	73
Patient-028	d__Bacteria; p__Firmicutes; c__Bacilli; o__Izemoplasmatales	23	45	130	1.3	56
Patient-013	d__Bacteria; p__Firmicutes; c__Bacilli; o__Izemoplasmatales	6	40	100	0.81	57
Patient-003	d__Bacteria; p__Firmicutes; c__Bacilli; o__Izemoplasmatales	6	40	60	1.21	58
Patient-014	d__Bacteria; p__Firmicutes; c__Bacilli; o__Izemoplasmatales	0	40	10	1.1	76
Patient-016	d__Bacteria; p__Firmicutes; c__Bacilli; o__Izemoplasmatales	0	80	10	3.3	60
Patient-017	d__Bacteria; p__Firmicutes; c__Bacilli; o__Izemoplasmatales	0	160		13	63
Patient-023	d__Bacteria; p__Firmicutes; c__Bacilli; o__Izemoplasmatales	0	20	30	0.72	56
Patient-004	d__Bacteria; p__Firmicutes; c__Bacilli; o__Izemoplasmatales	0	33	480	0.916	79
Patient-018	d__Bacteria; p__Firmicutes; c__Bacilli; o__Izemoplasmatales	0	58.5	35	2.27	69
Patient-002	d__Bacteria; p__Firmicutes; c__Bacilli; o__Izemoplasmatales	0	60	50	1.9	59
Patient-020	d__Bacteria; p__Firmicutes; c__Bacilli; o__Izemoplasmatales	0	90	45	4	73
Patient-024	d__Bacteria; p__Firmicutes; c__Bacilli; o__Izemoplasmatales	0	65	35	5.83	70
Patient-006	d__Bacteria; p__Firmicutes; c__Bacilli; o__Izemoplasmatales	0	33	9	1.42	59
Patient-021	d__Bacteria; p__Firmicutes; c__Bacilli; o__Izemoplasmatales	0	45	30	5.14	74
Patient-007	d__Bacteria; p__Firmicutes; c__Bacilli; o__Izemoplasmatales	0	40	180	1.26	56
Patient-009	d__Bacteria; p__Firmicutes; c__Bacilli; o__Izemoplasmatales	0	70	200	2.09	68
Patient-010	d__Bacteria; p__Firmicutes; c__Bacilli; o__Izemoplasmatales	0	40	0	5.89	73
Patient-011	d__Bacteria; p__Firmicutes; c__Bacilli; o__Izemoplasmatales	0	30	12	2	63
Patient-005	d__Bacteria; p__Firmicutes; c__Bacilli; o__Izemoplasmatales	0	180	0	1.05	72
Patient-008	d__Bacteria; p__Firmicutes; c__Bacilli; o__Izemoplasmatales	0	55	228.68	0.77	66
Patient-001	d__Bacteria; p__Firmicutes; c__Clostridia; o__Peptostreptococcales-Tissierellales	2937	35	279	0.97	73
Patient-021	d__Bacteria; p__Firmicutes; c__Clostridia; o__Peptostreptococcales-Tissierellales	1700	32	29.8	2.41	60
Patient-024	d__Bacteria; p__Firmicutes; c__Clostridia; o__Peptostreptococcales-Tissierellales	1454	70	200	2.09	68
Patient-018	d__Bacteria; p__Firmicutes; c__Clostridia; o__Peptostreptococcales-Tissierellales	1392	90	45	4	73
Patient-019	d__Bacteria; p__Firmicutes; c__Clostridia; o__Peptostreptococcales-Tissierellales	1345	40	125	2	70
Patient-020	d__Bacteria; p__Firmicutes; c__Clostridia; o__Peptostreptococcales-Tissierellales	1226	33	9	1.42	59
Patient-022	d__Bacteria; p__Firmicutes; c__Clostridia; o__Peptostreptococcales-Tissierellales	1159	33	480	0.916	79
Patient-007	d__Bacteria; p__Firmicutes; c__Clostridia; o__Peptostreptococcales-Tissierellales	863	80	10	3.3	60
Patient-010	d__Bacteria; p__Firmicutes; c__Clostridia; o__Peptostreptococcales-Tissierellales	655	45	130	1.3	56
Patient-008	d__Bacteria; p__Firmicutes; c__Clostridia; o__Peptostreptococcales-Tissierellales	613	45	30	5.14	74
Patient-023	d__Bacteria; p__Firmicutes; c__Clostridia; o__Peptostreptococcales-Tissierellales	532	40	0	5.89	73
Patient-005	d__Bacteria; p__Firmicutes; c__Clostridia; o__Peptostreptococcales-Tissierellales	447	160	4	43	66
Patient-009	d__Bacteria; p__Firmicutes; c__Clostridia; o__Peptostreptococcales-Tissierellales	444	40	60	1.21	58
Patient-027	d__Bacteria; p__Firmicutes; c__Clostridia; o__Peptostreptococcales-Tissierellales	437	80	110	2.39	58
Patient-011	d__Bacteria; p__Firmicutes; c__Clostridia; o__Peptostreptococcales-Tissierellales	410	40	100	0.81	57
Patient-025	d__Bacteria; p__Firmicutes; c__Clostridia; o__Peptostreptococcales-Tissierellales	377	20	30	0.72	56
Patient-006	d__Bacteria; p__Firmicutes; c__Clostridia; o__Peptostreptococcales-Tissierellales	377	40	10	1.1	76
Patient-012	d__Bacteria; p__Firmicutes; c__Clostridia; o__Peptostreptococcales-Tissierellales	328	55	228.68	0.77	66
Patient-013	d__Bacteria; p__Firmicutes; c__Clostridia; o__Peptostreptococcales-Tissierellales	306	58.5	35	2.27	69
Patient-015	d__Bacteria; p__Firmicutes; c__Clostridia; o__Peptostreptococcales-Tissierellales	220	91	40	3.42	75
Patient-026	d__Bacteria; p__Firmicutes; c__Clostridia; o__Peptostreptococcales-Tissierellales	199	42.1	70	6.03	62
Patient-016	d__Bacteria; p__Firmicutes; c__Clostridia; o__Peptostreptococcales-Tissierellales	172	160		13	63
Patient-028	d__Bacteria; p__Firmicutes; c__Clostridia; o__Peptostreptococcales-Tissierellales	172	30	30	1.1	75
Patient-014	d__Bacteria; p__Firmicutes; c__Clostridia; o__Peptostreptococcales-Tissierellales	108	30	12	2	63
Patient-017	d__Bacteria; p__Firmicutes; c__Clostridia; o__Peptostreptococcales-Tissierellales	82	40	180	1.26	56
Patient-002	d__Bacteria; p__Firmicutes; c__Clostridia; o__Peptostreptococcales-Tissierellales	77	180	0	1.05	72
Patient-004	d__Bacteria; p__Firmicutes; c__Clostridia; o__Peptostreptococcales-Tissierellales	72	60	50	1.9	59
Patient-003	d__Bacteria; p__Firmicutes; c__Clostridia; o__Peptostreptococcales-Tissierellales	54	65	35	5.83	70
Patient-022	d__Bacteria; p__Verrucomicrobiota; c__Lentisphaeria; o__Oligosphaerales	2537	160		13	63
Patient-007	d__Bacteria; p__Verrucomicrobiota; c__Lentisphaeria; o__Oligosphaerales	0	20	30	0.72	56
Patient-011	d__Bacteria; p__Verrucomicrobiota; c__Lentisphaeria; o__Oligosphaerales	0	33	9	1.42	59
Patient-018	d__Bacteria; p__Verrucomicrobiota; c__Lentisphaeria; o__Oligosphaerales	0	65	35	5.83	70
Patient-019	d__Bacteria; p__Verrucomicrobiota; c__Lentisphaeria; o__Oligosphaerales	0	32	29.8	2.41	60
Patient-020	d__Bacteria; p__Verrucomicrobiota; c__Lentisphaeria; o__Oligosphaerales	0	91	40	3.42	75
Patient-021	d__Bacteria; p__Verrucomicrobiota; c__Lentisphaeria; o__Oligosphaerales	0	40	0	5.89	73
Patient-023	d__Bacteria; p__Verrucomicrobiota; c__Lentisphaeria; o__Oligosphaerales	0	60	50	1.9	59
Patient-026	d__Bacteria; p__Verrucomicrobiota; c__Lentisphaeria; o__Oligosphaerales	0	40	10	1.1	76
Patient-009	d__Bacteria; p__Verrucomicrobiota; c__Lentisphaeria; o__Oligosphaerales	0	160	4	43	66
Patient-005	d__Bacteria; p__Verrucomicrobiota; c__Lentisphaeria; o__Oligosphaerales	0	80	10	3.3	60
Patient-025	d__Bacteria; p__Verrucomicrobiota; c__Lentisphaeria; o__Oligosphaerales	0	35	279	0.97	73
Patient-024	d__Bacteria; p__Verrucomicrobiota; c__Lentisphaeria; o__Oligosphaerales	0	33	480	0.916	79
Patient-008	d__Bacteria; p__Verrucomicrobiota; c__Lentisphaeria; o__Oligosphaerales	0	55	228.68	0.77	66
Patient-001	d__Bacteria; p__Verrucomicrobiota; c__Lentisphaeria; o__Oligosphaerales	0	90	45	4	73
Patient-012	d__Bacteria; p__Verrucomicrobiota; c__Lentisphaeria; o__Oligosphaerales	0	45	130	1.3	56
Patient-027	d__Bacteria; p__Verrucomicrobiota; c__Lentisphaeria; o__Oligosphaerales	0	40	60	1.21	58
Patient-003	d__Bacteria; p__Verrucomicrobiota; c__Lentisphaeria; o__Oligosphaerales	0	80	110	2.39	58
Patient-014	d__Bacteria; p__Verrucomicrobiota; c__Lentisphaeria; o__Oligosphaerales	0	58.5	35	2.27	69
Patient-015	d__Bacteria; p__Verrucomicrobiota; c__Lentisphaeria; o__Oligosphaerales	0	30	12	2	63
Patient-028	d__Bacteria; p__Verrucomicrobiota; c__Lentisphaeria; o__Oligosphaerales	0	40	125	2	70
Patient-010	d__Bacteria; p__Verrucomicrobiota; c__Lentisphaeria; o__Oligosphaerales	0	40	100	0.81	57
Patient-016	d__Bacteria; p__Verrucomicrobiota; c__Lentisphaeria; o__Oligosphaerales	0	180	0	1.05	72
Patient-017	d__Bacteria; p__Verrucomicrobiota; c__Lentisphaeria; o__Oligosphaerales	0	70	200	2.09	68
Patient-013	d__Bacteria; p__Verrucomicrobiota; c__Lentisphaeria; o__Oligosphaerales	0	30	30	1.1	75
Patient-004	d__Bacteria; p__Verrucomicrobiota; c__Lentisphaeria; o__Oligosphaerales	0	42.1	70	6.03	62
Patient-002	d__Bacteria; p__Verrucomicrobiota; c__Lentisphaeria; o__Oligosphaerales	0	45	30	5.14	74
Patient-006	d__Bacteria; p__Verrucomicrobiota; c__Lentisphaeria; o__Oligosphaerales	0	40	180	1.26	56
	d__Bacteria; p__Desulfobacterota; c__Desulfovibrionia; o__Desulfovibrionales	2384	40	0	5.89	73
	d__Bacteria; p__Desulfobacterota; c__Desulfovibrionia; o__Desulfovibrionales	1760	40	125	2	70
	d__Bacteria; p__Desulfobacterota; c__Desulfovibrionia; o__Desulfovibrionales	1470	65	35	5.83	70
	d__Bacteria; p__Desulfobacterota; c__Desulfovibrionia; o__Desulfovibrionales	1425	40	10	1.1	76
	d__Bacteria; p__Desulfobacterota; c__Desulfovibrionia; o__Desulfovibrionales	1223	180	0	1.05	72
	d__Bacteria; p__Desulfobacterota; c__Desulfovibrionia; o__Desulfovibrionales	1184	40	60	1.21	58
	d__Bacteria; p__Desulfobacterota; c__Desulfovibrionia; o__Desulfovibrionales	811	80	110	2.39	58
	d__Bacteria; p__Desulfobacterota; c__Desulfovibrionia; o__Desulfovibrionales	797	45	30	5.14	74
	d__Bacteria; p__Desulfobacterota; c__Desulfovibrionia; o__Desulfovibrionales	737	55	228.68	0.77	66
	d__Bacteria; p__Desulfobacterota; c__Desulfovibrionia; o__Desulfovibrionales	722	30	30	1.1	75
	d__Bacteria; p__Desulfobacterota; c__Desulfovibrionia; o__Desulfovibrionales	641	160		13	63
	d__Bacteria; p__Desulfobacterota; c__Desulfovibrionia; o__Desulfovibrionales	634	60	50	1.9	59
	d__Bacteria; p__Desulfobacterota; c__Desulfovibrionia; o__Desulfovibrionales	633	20	30	0.72	56
	d__Bacteria; p__Desulfobacterota; c__Desulfovibrionia; o__Desulfovibrionales	623	90	45	4	73
	d__Bacteria; p__Desulfobacterota; c__Desulfovibrionia; o__Desulfovibrionales	463	42.1	70	6.03	62
	d__Bacteria; p__Desulfobacterota; c__Desulfovibrionia; o__Desulfovibrionales	461	40	180	1.26	56
	d__Bacteria; p__Desulfobacterota; c__Desulfovibrionia; o__Desulfovibrionales	359	58.5	35	2.27	69
	d__Bacteria; p__Desulfobacterota; c__Desulfovibrionia; o__Desulfovibrionales	351	33	480	0.916	79
	d__Bacteria; p__Desulfobacterota; c__Desulfovibrionia; o__Desulfovibrionales	348	30	12	2	63
	d__Bacteria; p__Desulfobacterota; c__Desulfovibrionia; o__Desulfovibrionales	206	160	4	43	66
	d__Bacteria; p__Desulfobacterota; c__Desulfovibrionia; o__Desulfovibrionales	196	35	279	0.97	73
	d__Bacteria; p__Desulfobacterota; c__Desulfovibrionia; o__Desulfovibrionales	191	80	10	3.3	60
	d__Bacteria; p__Desulfobacterota; c__Desulfovibrionia; o__Desulfovibrionales	187	33	9	1.42	59
	d__Bacteria; p__Desulfobacterota; c__Desulfovibrionia; o__Desulfovibrionales	180	32	29.8	2.41	60
	d__Bacteria; p__Desulfobacterota; c__Desulfovibrionia; o__Desulfovibrionales	126	70	200	2.09	68
	d__Bacteria; p__Desulfobacterota; c__Desulfovibrionia; o__Desulfovibrionales	84	91	40	3.42	75
	d__Bacteria; p__Desulfobacterota; c__Desulfovibrionia; o__Desulfovibrionales	78	40	100	0.81	57
	d__Bacteria; p__Desulfobacterota; c__Desulfovibrionia; o__Desulfovibrionales	0	45	130	1.3	56
	d__Bacteria; p__Firmicutes; c__Clostridia; o__Clostridiales	1942	91	40	3.42	75
	d__Bacteria; p__Firmicutes; c__Clostridia; o__Clostridiales	853	40	60	1.21	58
	d__Bacteria; p__Firmicutes; c__Clostridia; o__Clostridiales	812	35	279	0.97	73
	d__Bacteria; p__Firmicutes; c__Clostridia; o__Clostridiales	572	32	29.8	2.41	60
	d__Bacteria; p__Firmicutes; c__Clostridia; o__Clostridiales	509	45	130	1.3	56
	d__Bacteria; p__Firmicutes; c__Clostridia; o__Clostridiales	369	33	9	1.42	59
	d__Bacteria; p__Firmicutes; c__Clostridia; o__Clostridiales	366	70	200	2.09	68
	d__Bacteria; p__Firmicutes; c__Clostridia; o__Clostridiales	160	160	4	43	66
	d__Bacteria; p__Firmicutes; c__Clostridia; o__Clostridiales	146	40	125	2	70
	d__Bacteria; p__Firmicutes; c__Clostridia; o__Clostridiales	102	45	30	5.14	74
	d__Bacteria; p__Firmicutes; c__Clostridia; o__Clostridiales	83	33	480	0.916	79
	d__Bacteria; p__Firmicutes; c__Clostridia; o__Clostridiales	27	40	10	1.1	76
	d__Bacteria; p__Firmicutes; c__Clostridia; o__Clostridiales	15	30	12	2	63
	d__Bacteria; p__Firmicutes; c__Clostridia; o__Clostridiales	0	30	30	1.1	75
	d__Bacteria; p__Firmicutes; c__Clostridia; o__Clostridiales	0	20	30	0.72	56
	d__Bacteria; p__Firmicutes; c__Clostridia; o__Clostridiales	0	80	10	3.3	60
	d__Bacteria; p__Firmicutes; c__Clostridia; o__Clostridiales	0	160		13	63
	d__Bacteria; p__Firmicutes; c__Clostridia; o__Clostridiales	0	65	35	5.83	70
	d__Bacteria; p__Firmicutes; c__Clostridia; o__Clostridiales	0	40	180	1.26	56
	d__Bacteria; p__Firmicutes; c__Clostridia; o__Clostridiales	0	80	110	2.39	58
	d__Bacteria; p__Firmicutes; c__Clostridia; o__Clostridiales	0	40	100	0.81	57
	d__Bacteria; p__Firmicutes; c__Clostridia; o__Clostridiales	0	58.5	35	2.27	69
	d__Bacteria; p__Firmicutes; c__Clostridia; o__Clostridiales	0	55	228.68	0.77	66
	d__Bacteria; p__Firmicutes; c__Clostridia; o__Clostridiales	0	60	50	1.9	59
	d__Bacteria; p__Firmicutes; c__Clostridia; o__Clostridiales	0	180	0	1.05	72
	d__Bacteria; p__Firmicutes; c__Clostridia; o__Clostridiales	0	42.1	70	6.03	62
	d__Bacteria; p__Firmicutes; c__Clostridia; o__Clostridiales	0	90	45	4	73
	d__Bacteria; p__Firmicutes; c__Clostridia; o__Clostridiales	0	40	0	5.89	73
	d__Bacteria; p__Verrucomicrobiota; c__Verrucomicrobiae; o__Opitutales	1754	30	30	1.1	75
	d__Bacteria; p__Verrucomicrobiota; c__Verrucomicrobiae; o__Opitutales	460	40	60	1.21	58
	d__Bacteria; p__Verrucomicrobiota; c__Verrucomicrobiae; o__Opitutales	80	42.1	70	6.03	62
	d__Bacteria; p__Verrucomicrobiota; c__Verrucomicrobiae; o__Opitutales	45	32	29.8	2.41	60
	d__Bacteria; p__Verrucomicrobiota; c__Verrucomicrobiae; o__Opitutales	0	80	10	3.3	60
	d__Bacteria; p__Verrucomicrobiota; c__Verrucomicrobiae; o__Opitutales	0	160		13	63
	d__Bacteria; p__Verrucomicrobiota; c__Verrucomicrobiae; o__Opitutales	0	40	10	1.1	76
	d__Bacteria; p__Verrucomicrobiota; c__Verrucomicrobiae; o__Opitutales	0	35	279	0.97	73
	d__Bacteria; p__Verrucomicrobiota; c__Verrucomicrobiae; o__Opitutales	0	20	30	0.72	56
	d__Bacteria; p__Verrucomicrobiota; c__Verrucomicrobiae; o__Opitutales	0	33	480	0.916	79
	d__Bacteria; p__Verrucomicrobiota; c__Verrucomicrobiae; o__Opitutales	0	33	9	1.42	59
	d__Bacteria; p__Verrucomicrobiota; c__Verrucomicrobiae; o__Opitutales	0	58.5	35	2.27	69
	d__Bacteria; p__Verrucomicrobiota; c__Verrucomicrobiae; o__Opitutales	0	80	110	2.39	58
	d__Bacteria; p__Verrucomicrobiota; c__Verrucomicrobiae; o__Opitutales	0	160	4	43	66
	d__Bacteria; p__Verrucomicrobiota; c__Verrucomicrobiae; o__Opitutales	0	30	12	2	63
	d__Bacteria; p__Verrucomicrobiota; c__Verrucomicrobiae; o__Opitutales	0	65	35	5.83	70
	d__Bacteria; p__Verrucomicrobiota; c__Verrucomicrobiae; o__Opitutales	0	40	100	0.81	57
	d__Bacteria; p__Verrucomicrobiota; c__Verrucomicrobiae; o__Opitutales	0	40	180	1.26	56
	d__Bacteria; p__Verrucomicrobiota; c__Verrucomicrobiae; o__Opitutales	0	91	40	3.42	75
	d__Bacteria; p__Verrucomicrobiota; c__Verrucomicrobiae; o__Opitutales	0	90	45	4	73
	d__Bacteria; p__Verrucomicrobiota; c__Verrucomicrobiae; o__Opitutales	0	60	50	1.9	59
	d__Bacteria; p__Verrucomicrobiota; c__Verrucomicrobiae; o__Opitutales	0	55	228.68	0.77	66
	d__Bacteria; p__Verrucomicrobiota; c__Verrucomicrobiae; o__Opitutales	0	45	30	5.14	74
	d__Bacteria; p__Verrucomicrobiota; c__Verrucomicrobiae; o__Opitutales	0	40	0	5.89	73
	d__Bacteria; p__Verrucomicrobiota; c__Verrucomicrobiae; o__Opitutales	0	40	125	2	70
	d__Bacteria; p__Verrucomicrobiota; c__Verrucomicrobiae; o__Opitutales	0	180	0	1.05	72
	d__Bacteria; p__Verrucomicrobiota; c__Verrucomicrobiae; o__Opitutales	0	70	200	2.09	68
	d__Bacteria; p__Verrucomicrobiota; c__Verrucomicrobiae; o__Opitutales	0	45	130	1.3	56
	d__Bacteria; p__Proteobacteria; c__Alphaproteobacteria; o__Rhodospirillales	1695	80	110	2.39	58
	d__Bacteria; p__Proteobacteria; c__Alphaproteobacteria; o__Rhodospirillales	1526	40	60	1.21	58
	d__Bacteria; p__Proteobacteria; c__Alphaproteobacteria; o__Rhodospirillales	1407	40	180	1.26	56
	d__Bacteria; p__Proteobacteria; c__Alphaproteobacteria; o__Rhodospirillales	1167	33	480	0.916	79
	d__Bacteria; p__Proteobacteria; c__Alphaproteobacteria; o__Rhodospirillales	1094	45	130	1.3	56
	d__Bacteria; p__Proteobacteria; c__Alphaproteobacteria; o__Rhodospirillales	802	40	10	1.1	76
	d__Bacteria; p__Proteobacteria; c__Alphaproteobacteria; o__Rhodospirillales	531	70	200	2.09	68
	d__Bacteria; p__Proteobacteria; c__Alphaproteobacteria; o__Rhodospirillales	481	40	0	5.89	73
	d__Bacteria; p__Proteobacteria; c__Alphaproteobacteria; o__Rhodospirillales	445	65	35	5.83	70
	d__Bacteria; p__Proteobacteria; c__Alphaproteobacteria; o__Rhodospirillales	298	40	125	2	70
	d__Bacteria; p__Proteobacteria; c__Alphaproteobacteria; o__Rhodospirillales	244	42.1	70	6.03	62
	d__Bacteria; p__Proteobacteria; c__Alphaproteobacteria; o__Rhodospirillales	225	33	9	1.42	59
	d__Bacteria; p__Proteobacteria; c__Alphaproteobacteria; o__Rhodospirillales	89	30	30	1.1	75
	d__Bacteria; p__Proteobacteria; c__Alphaproteobacteria; o__Rhodospirillales	36	90	45	4	73
	d__Bacteria; p__Proteobacteria; c__Alphaproteobacteria; o__Rhodospirillales	24	91	40	3.42	75
	d__Bacteria; p__Proteobacteria; c__Alphaproteobacteria; o__Rhodospirillales	20	32	29.8	2.41	60
	d__Bacteria; p__Proteobacteria; c__Alphaproteobacteria; o__Rhodospirillales	19	30	12	2	63
	d__Bacteria; p__Proteobacteria; c__Alphaproteobacteria; o__Rhodospirillales	0	35	279	0.97	73
	d__Bacteria; p__Proteobacteria; c__Alphaproteobacteria; o__Rhodospirillales	0	20	30	0.72	56
	d__Bacteria; p__Proteobacteria; c__Alphaproteobacteria; o__Rhodospirillales	0	58.5	35	2.27	69
	d__Bacteria; p__Proteobacteria; c__Alphaproteobacteria; o__Rhodospirillales	0	80	10	3.3	60
	d__Bacteria; p__Proteobacteria; c__Alphaproteobacteria; o__Rhodospirillales	0	160	4	43	66
	d__Bacteria; p__Proteobacteria; c__Alphaproteobacteria; o__Rhodospirillales	0	60	50	1.9	59
	d__Bacteria; p__Proteobacteria; c__Alphaproteobacteria; o__Rhodospirillales	0	45	30	5.14	74
	d__Bacteria; p__Proteobacteria; c__Alphaproteobacteria; o__Rhodospirillales	0	160		13	63
	d__Bacteria; p__Proteobacteria; c__Alphaproteobacteria; o__Rhodospirillales	0	40	100	0.81	57
	d__Bacteria; p__Proteobacteria; c__Alphaproteobacteria; o__Rhodospirillales	0	180	0	1.05	72
	d__Bacteria; p__Proteobacteria; c__Alphaproteobacteria; o__Rhodospirillales	0	55	228.68	0.77	66
	d__Bacteria; p__Synergistota; c__Synergistia; o__Synergistales	956	30	30	1.1	75
	d__Bacteria; p__Synergistota; c__Synergistia; o__Synergistales	679	40	125	2	70
	d__Bacteria; p__Synergistota; c__Synergistia; o__Synergistales	332	35	279	0.97	73
	d__Bacteria; p__Synergistota; c__Synergistia; o__Synergistales	9	160		13	63
	d__Bacteria; p__Synergistota; c__Synergistia; o__Synergistales	0	160	4	43	66
	d__Bacteria; p__Synergistota; c__Synergistia; o__Synergistales	0	80	10	3.3	60
	d__Bacteria; p__Synergistota; c__Synergistia; o__Synergistales	0	60	50	1.9	59
	d__Bacteria; p__Synergistota; c__Synergistia; o__Synergistales	0	20	30	0.72	56
	d__Bacteria; p__Synergistota; c__Synergistia; o__Synergistales	0	33	9	1.42	59
	d__Bacteria; p__Synergistota; c__Synergistia; o__Synergistales	0	32	29.8	2.41	60
	d__Bacteria; p__Synergistota; c__Synergistia; o__Synergistales	0	30	12	2	63
	d__Bacteria; p__Synergistota; c__Synergistia; o__Synergistales	0	80	110	2.39	58
	d__Bacteria; p__Synergistota; c__Synergistia; o__Synergistales	0	40	10	1.1	76
	d__Bacteria; p__Synergistota; c__Synergistia; o__Synergistales	0	91	40	3.42	75
	d__Bacteria; p__Synergistota; c__Synergistia; o__Synergistales	0	40	180	1.26	56
	d__Bacteria; p__Synergistota; c__Synergistia; o__Synergistales	0	33	480	0.916	79
	d__Bacteria; p__Synergistota; c__Synergistia; o__Synergistales	0	90	45	4	73
	d__Bacteria; p__Synergistota; c__Synergistia; o__Synergistales	0	40	100	0.81	57
	d__Bacteria; p__Synergistota; c__Synergistia; o__Synergistales	0	45	130	1.3	56
	d__Bacteria; p__Synergistota; c__Synergistia; o__Synergistales	0	45	30	5.14	74
	d__Bacteria; p__Synergistota; c__Synergistia; o__Synergistales	0	42.1	70	6.03	62
	d__Bacteria; p__Synergistota; c__Synergistia; o__Synergistales	0	58.5	35	2.27	69
	d__Bacteria; p__Synergistota; c__Synergistia; o__Synergistales	0	55	228.68	0.77	66
	d__Bacteria; p__Synergistota; c__Synergistia; o__Synergistales	0	40	60	1.21	58
	d__Bacteria; p__Synergistota; c__Synergistia; o__Synergistales	0	70	200	2.09	68
	d__Bacteria; p__Synergistota; c__Synergistia; o__Synergistales	0	65	35	5.83	70
	d__Bacteria; p__Synergistota; c__Synergistia; o__Synergistales	0	180	0	1.05	72
	d__Bacteria; p__Synergistota; c__Synergistia; o__Synergistales	0	40	0	5.89	73
	d__Bacteria; p__Firmicutes; c__Clostridia; o__Monoglobales	917	60	50	1.9	59
	d__Bacteria; p__Firmicutes; c__Clostridia; o__Monoglobales	765	90	45	4	73
	d__Bacteria; p__Firmicutes; c__Clostridia; o__Monoglobales	666	33	9	1.42	59
	d__Bacteria; p__Firmicutes; c__Clostridia; o__Monoglobales	634	20	30	0.72	56
	d__Bacteria; p__Firmicutes; c__Clostridia; o__Monoglobales	609	45	30	5.14	74
	d__Bacteria; p__Firmicutes; c__Clostridia; o__Monoglobales	608	35	279	0.97	73
	d__Bacteria; p__Firmicutes; c__Clostridia; o__Monoglobales	596	70	200	2.09	68
	d__Bacteria; p__Firmicutes; c__Clostridia; o__Monoglobales	585	91	40	3.42	75
	d__Bacteria; p__Firmicutes; c__Clostridia; o__Monoglobales	578	58.5	35	2.27	69
	d__Bacteria; p__Firmicutes; c__Clostridia; o__Monoglobales	542	80	110	2.39	58
	d__Bacteria; p__Firmicutes; c__Clostridia; o__Monoglobales	491	40	180	1.26	56
	d__Bacteria; p__Firmicutes; c__Clostridia; o__Monoglobales	475	80	10	3.3	60
	d__Bacteria; p__Firmicutes; c__Clostridia; o__Monoglobales	448	42.1	70	6.03	62
	d__Bacteria; p__Firmicutes; c__Clostridia; o__Monoglobales	441	33	480	0.916	79
	d__Bacteria; p__Firmicutes; c__Clostridia; o__Monoglobales	403	45	130	1.3	56
	d__Bacteria; p__Firmicutes; c__Clostridia; o__Monoglobales	345	180	0	1.05	72
	d__Bacteria; p__Firmicutes; c__Clostridia; o__Monoglobales	308	32	29.8	2.41	60
	d__Bacteria; p__Firmicutes; c__Clostridia; o__Monoglobales	278	40	60	1.21	58
	d__Bacteria; p__Firmicutes; c__Clostridia; o__Monoglobales	276	160		13	63
	d__Bacteria; p__Firmicutes; c__Clostridia; o__Monoglobales	274	40	0	5.89	73
	d__Bacteria; p__Firmicutes; c__Clostridia; o__Monoglobales	263	40	100	0.81	57
	d__Bacteria; p__Firmicutes; c__Clostridia; o__Monoglobales	247	65	35	5.83	70
	d__Bacteria; p__Firmicutes; c__Clostridia; o__Monoglobales	120	160	4	43	66
	d__Bacteria; p__Firmicutes; c__Clostridia; o__Monoglobales	99	40	125	2	70
	d__Bacteria; p__Firmicutes; c__Clostridia; o__Monoglobales	95	30	30	1.1	75
	d__Bacteria; p__Firmicutes; c__Clostridia; o__Monoglobales	88	40	10	1.1	76
	d__Bacteria; p__Firmicutes; c__Clostridia; o__Monoglobales	55	30	12	2	63
	d__Bacteria; p__Firmicutes; c__Clostridia; o__Monoglobales	0	55	228.68	0.77	66
	d__Bacteria; p__Proteobacteria; c__Gammaproteobacteria; o__Pasteurellales	670	45	30	5.14	74
	d__Bacteria; p__Proteobacteria; c__Gammaproteobacteria; o__Pasteurellales	272	70	200	2.09	68
	d__Bacteria; p__Proteobacteria; c__Gammaproteobacteria; o__Pasteurellales	106	65	35	5.83	70
	d__Bacteria; p__Proteobacteria; c__Gammaproteobacteria; o__Pasteurellales	93	40	0	5.89	73
	d__Bacteria; p__Proteobacteria; c__Gammaproteobacteria; o__Pasteurellales	54	20	30	0.72	56
	d__Bacteria; p__Proteobacteria; c__Gammaproteobacteria; o__Pasteurellales	38	180	0	1.05	72
	d__Bacteria; p__Proteobacteria; c__Gammaproteobacteria; o__Pasteurellales	33	60	50	1.9	59
	d__Bacteria; p__Proteobacteria; c__Gammaproteobacteria; o__Pasteurellales	26	80	110	2.39	58
	d__Bacteria; p__Proteobacteria; c__Gammaproteobacteria; o__Pasteurellales	25	32	29.8	2.41	60
	d__Bacteria; p__Proteobacteria; c__Gammaproteobacteria; o__Pasteurellales	14	30	12	2	63
	d__Bacteria; p__Proteobacteria; c__Gammaproteobacteria; o__Pasteurellales	0	42.1	70	6.03	62
	d__Bacteria; p__Proteobacteria; c__Gammaproteobacteria; o__Pasteurellales	0	40	180	1.26	56
	d__Bacteria; p__Proteobacteria; c__Gammaproteobacteria; o__Pasteurellales	0	40	125	2	70
	d__Bacteria; p__Proteobacteria; c__Gammaproteobacteria; o__Pasteurellales	0	40	10	1.1	76
	d__Bacteria; p__Proteobacteria; c__Gammaproteobacteria; o__Pasteurellales	0	80	10	3.3	60
	d__Bacteria; p__Proteobacteria; c__Gammaproteobacteria; o__Pasteurellales	0	160	4	43	66
	d__Bacteria; p__Proteobacteria; c__Gammaproteobacteria; o__Pasteurellales	0	160		13	63
	d__Bacteria; p__Proteobacteria; c__Gammaproteobacteria; o__Pasteurellales	0	35	279	0.97	73
	d__Bacteria; p__Proteobacteria; c__Gammaproteobacteria; o__Pasteurellales	0	91	40	3.42	75
	d__Bacteria; p__Proteobacteria; c__Gammaproteobacteria; o__Pasteurellales	0	33	9	1.42	59
	d__Bacteria; p__Proteobacteria; c__Gammaproteobacteria; o__Pasteurellales	0	33	480	0.916	79
	d__Bacteria; p__Proteobacteria; c__Gammaproteobacteria; o__Pasteurellales	0	40	60	1.21	58
	d__Bacteria; p__Proteobacteria; c__Gammaproteobacteria; o__Pasteurellales	0	45	130	1.3	56
	d__Bacteria; p__Proteobacteria; c__Gammaproteobacteria; o__Pasteurellales	0	58.5	35	2.27	69
	d__Bacteria; p__Proteobacteria; c__Gammaproteobacteria; o__Pasteurellales	0	90	45	4	73
	d__Bacteria; p__Proteobacteria; c__Gammaproteobacteria; o__Pasteurellales	0	40	100	0.81	57
	d__Bacteria; p__Proteobacteria; c__Gammaproteobacteria; o__Pasteurellales	0	30	30	1.1	75
	d__Bacteria; p__Proteobacteria; c__Gammaproteobacteria; o__Pasteurellales	0	55	228.68	0.77	66
	d__Bacteria; p__Verrucomicrobiota; c__Lentisphaeria; o__Victivallales	665	80	110	2.39	58
	d__Bacteria; p__Verrucomicrobiota; c__Lentisphaeria; o__Victivallales	430	40	125	2	70
	d__Bacteria; p__Verrucomicrobiota; c__Lentisphaeria; o__Victivallales	194	40	100	0.81	57
	d__Bacteria; p__Verrucomicrobiota; c__Lentisphaeria; o__Victivallales	172	40	60	1.21	58
	d__Bacteria; p__Verrucomicrobiota; c__Lentisphaeria; o__Victivallales	99	35	279	0.97	73
	d__Bacteria; p__Verrucomicrobiota; c__Lentisphaeria; o__Victivallales	78	33	480	0.916	79
	d__Bacteria; p__Verrucomicrobiota; c__Lentisphaeria; o__Victivallales	57	33	9	1.42	59
	d__Bacteria; p__Verrucomicrobiota; c__Lentisphaeria; o__Victivallales	48	30	30	1.1	75
	d__Bacteria; p__Verrucomicrobiota; c__Lentisphaeria; o__Victivallales	47	42.1	70	6.03	62
	d__Bacteria; p__Verrucomicrobiota; c__Lentisphaeria; o__Victivallales	34	58.5	35	2.27	69
	d__Bacteria; p__Verrucomicrobiota; c__Lentisphaeria; o__Victivallales	29	70	200	2.09	68
	d__Bacteria; p__Verrucomicrobiota; c__Lentisphaeria; o__Victivallales	14	40	180	1.26	56
	d__Bacteria; p__Verrucomicrobiota; c__Lentisphaeria; o__Victivallales	0	20	30	0.72	56
	d__Bacteria; p__Verrucomicrobiota; c__Lentisphaeria; o__Victivallales	0	40	10	1.1	76
	d__Bacteria; p__Verrucomicrobiota; c__Lentisphaeria; o__Victivallales	0	91	40	3.42	75
	d__Bacteria; p__Verrucomicrobiota; c__Lentisphaeria; o__Victivallales	0	65	35	5.83	70
	d__Bacteria; p__Verrucomicrobiota; c__Lentisphaeria; o__Victivallales	0	32	29.8	2.41	60
	d__Bacteria; p__Verrucomicrobiota; c__Lentisphaeria; o__Victivallales	0	160		13	63
	d__Bacteria; p__Verrucomicrobiota; c__Lentisphaeria; o__Victivallales	0	160	4	43	66
	d__Bacteria; p__Verrucomicrobiota; c__Lentisphaeria; o__Victivallales	0	80	10	3.3	60
	d__Bacteria; p__Verrucomicrobiota; c__Lentisphaeria; o__Victivallales	0	55	228.68	0.77	66
	d__Bacteria; p__Verrucomicrobiota; c__Lentisphaeria; o__Victivallales	0	90	45	4	73
	d__Bacteria; p__Verrucomicrobiota; c__Lentisphaeria; o__Victivallales	0	40	0	5.89	73
	d__Bacteria; p__Verrucomicrobiota; c__Lentisphaeria; o__Victivallales	0	60	50	1.9	59
	d__Bacteria; p__Verrucomicrobiota; c__Lentisphaeria; o__Victivallales	0	45	130	1.3	56
	d__Bacteria; p__Verrucomicrobiota; c__Lentisphaeria; o__Victivallales	0	180	0	1.05	72
	d__Bacteria; p__Verrucomicrobiota; c__Lentisphaeria; o__Victivallales	0	30	12	2	63
	d__Bacteria; p__Verrucomicrobiota; c__Lentisphaeria; o__Victivallales	0	45	30	5.14	74
	d__Bacteria; p__Bacteroidota; c__Bacteroidia; o__Flavobacteriales	631	40	125	2	70
	d__Bacteria; p__Bacteroidota; c__Bacteroidia; o__Flavobacteriales	78	42.1	70	6.03	62
	d__Bacteria; p__Bacteroidota; c__Bacteroidia; o__Flavobacteriales	49	40	60	1.21	58
	d__Bacteria; p__Bacteroidota; c__Bacteroidia; o__Flavobacteriales	0	32	29.8	2.41	60
	d__Bacteria; p__Bacteroidota; c__Bacteroidia; o__Flavobacteriales	0	35	279	0.97	73
	d__Bacteria; p__Bacteroidota; c__Bacteroidia; o__Flavobacteriales	0	40	10	1.1	76
	d__Bacteria; p__Bacteroidota; c__Bacteroidia; o__Flavobacteriales	0	20	30	0.72	56
	d__Bacteria; p__Bacteroidota; c__Bacteroidia; o__Flavobacteriales	0	45	130	1.3	56
	d__Bacteria; p__Bacteroidota; c__Bacteroidia; o__Flavobacteriales	0	33	480	0.916	79
	d__Bacteria; p__Bacteroidota; c__Bacteroidia; o__Flavobacteriales	0	33	9	1.42	59
	d__Bacteria; p__Bacteroidota; c__Bacteroidia; o__Flavobacteriales	0	40	100	0.81	57
	d__Bacteria; p__Bacteroidota; c__Bacteroidia; o__Flavobacteriales	0	160		13	63
	d__Bacteria; p__Bacteroidota; c__Bacteroidia; o__Flavobacteriales	0	45	30	5.14	74
	d__Bacteria; p__Bacteroidota; c__Bacteroidia; o__Flavobacteriales	0	90	45	4	73
	d__Bacteria; p__Bacteroidota; c__Bacteroidia; o__Flavobacteriales	0	30	12	2	63
	d__Bacteria; p__Bacteroidota; c__Bacteroidia; o__Flavobacteriales	0	70	200	2.09	68
	d__Bacteria; p__Bacteroidota; c__Bacteroidia; o__Flavobacteriales	0	30	30	1.1	75
	d__Bacteria; p__Bacteroidota; c__Bacteroidia; o__Flavobacteriales	0	91	40	3.42	75
	d__Bacteria; p__Bacteroidota; c__Bacteroidia; o__Flavobacteriales	0	65	35	5.83	70
	d__Bacteria; p__Bacteroidota; c__Bacteroidia; o__Flavobacteriales	0	80	110	2.39	58
	d__Bacteria; p__Bacteroidota; c__Bacteroidia; o__Flavobacteriales	0	40	180	1.26	56
	d__Bacteria; p__Bacteroidota; c__Bacteroidia; o__Flavobacteriales	0	40	0	5.89	73
	d__Bacteria; p__Bacteroidota; c__Bacteroidia; o__Flavobacteriales	0	180	0	1.05	72
	d__Bacteria; p__Bacteroidota; c__Bacteroidia; o__Flavobacteriales	0	58.5	35	2.27	69
	d__Bacteria; p__Bacteroidota; c__Bacteroidia; o__Flavobacteriales	0	60	50	1.9	59
	d__Bacteria; p__Bacteroidota; c__Bacteroidia; o__Flavobacteriales	0	55	228.68	0.77	66
	d__Bacteria; p__Bacteroidota; c__Bacteroidia; o__Flavobacteriales	0	160	4	43	66
	d__Bacteria; p__Bacteroidota; c__Bacteroidia; o__Flavobacteriales	0	80	10	3.3	60
	d__Bacteria; p__Firmicutes; c__Clostridia; o__Peptococcales	486	160		13	63
	d__Bacteria; p__Firmicutes; c__Clostridia; o__Peptococcales	281	33	480	0.916	79
	d__Bacteria; p__Firmicutes; c__Clostridia; o__Peptococcales	274	80	110	2.39	58
	d__Bacteria; p__Firmicutes; c__Clostridia; o__Peptococcales	255	80	10	3.3	60
	d__Bacteria; p__Firmicutes; c__Clostridia; o__Peptococcales	242	45	130	1.3	56
	d__Bacteria; p__Firmicutes; c__Clostridia; o__Peptococcales	212	33	9	1.42	59
	d__Bacteria; p__Firmicutes; c__Clostridia; o__Peptococcales	127	32	29.8	2.41	60
	d__Bacteria; p__Firmicutes; c__Clostridia; o__Peptococcales	82	70	200	2.09	68
	d__Bacteria; p__Firmicutes; c__Clostridia; o__Peptococcales	67	40	100	0.81	57
	d__Bacteria; p__Firmicutes; c__Clostridia; o__Peptococcales	65	90	45	4	73
	d__Bacteria; p__Firmicutes; c__Clostridia; o__Peptococcales	60	40	10	1.1	76
	d__Bacteria; p__Firmicutes; c__Clostridia; o__Peptococcales	54	40	180	1.26	56
	d__Bacteria; p__Firmicutes; c__Clostridia; o__Peptococcales	51	35	279	0.97	73
	d__Bacteria; p__Firmicutes; c__Clostridia; o__Peptococcales	45	30	30	1.1	75
	d__Bacteria; p__Firmicutes; c__Clostridia; o__Peptococcales	38	30	12	2	63
	d__Bacteria; p__Firmicutes; c__Clostridia; o__Peptococcales	36	65	35	5.83	70
	d__Bacteria; p__Firmicutes; c__Clostridia; o__Peptococcales	36	42.1	70	6.03	62
	d__Bacteria; p__Firmicutes; c__Clostridia; o__Peptococcales	24	160	4	43	66
	d__Bacteria; p__Firmicutes; c__Clostridia; o__Peptococcales	23	40	125	2	70
	d__Bacteria; p__Firmicutes; c__Clostridia; o__Peptococcales	9	60	50	1.9	59
	d__Bacteria; p__Firmicutes; c__Clostridia; o__Peptococcales	7	91	40	3.42	75
	d__Bacteria; p__Firmicutes; c__Clostridia; o__Peptococcales	5	45	30	5.14	74
	d__Bacteria; p__Firmicutes; c__Clostridia; o__Peptococcales	0	20	30	0.72	56
	d__Bacteria; p__Firmicutes; c__Clostridia; o__Peptococcales	0	58.5	35	2.27	69
	d__Bacteria; p__Firmicutes; c__Clostridia; o__Peptococcales	0	40	60	1.21	58
	d__Bacteria; p__Firmicutes; c__Clostridia; o__Peptococcales	0	55	228.68	0.77	66
	d__Bacteria; p__Firmicutes; c__Clostridia; o__Peptococcales	0	40	0	5.89	73
	d__Bacteria; p__Firmicutes; c__Clostridia; o__Peptococcales	0	180	0	1.05	72
	d__Archaea; p__Euryarchaeota; c__Methanobacteria; o__Methanobacteriales	218	30	30	1.1	75
	d__Archaea; p__Euryarchaeota; c__Methanobacteria; o__Methanobacteriales	215	33	480	0.916	79
	d__Archaea; p__Euryarchaeota; c__Methanobacteria; o__Methanobacteriales	194	40	100	0.81	57
	d__Archaea; p__Euryarchaeota; c__Methanobacteria; o__Methanobacteriales	174	40	125	2	70
	d__Archaea; p__Euryarchaeota; c__Methanobacteria; o__Methanobacteriales	33	33	9	1.42	59
	d__Archaea; p__Euryarchaeota; c__Methanobacteria; o__Methanobacteriales	28	42.1	70	6.03	62
	d__Archaea; p__Euryarchaeota; c__Methanobacteria; o__Methanobacteriales	21	32	29.8	2.41	60
	d__Archaea; p__Euryarchaeota; c__Methanobacteria; o__Methanobacteriales	0	20	30	0.72	56
	d__Archaea; p__Euryarchaeota; c__Methanobacteria; o__Methanobacteriales	0	160	4	43	66
	d__Archaea; p__Euryarchaeota; c__Methanobacteria; o__Methanobacteriales	0	40	180	1.26	56
	d__Archaea; p__Euryarchaeota; c__Methanobacteria; o__Methanobacteriales	0	35	279	0.97	73
	d__Archaea; p__Euryarchaeota; c__Methanobacteria; o__Methanobacteriales	0	80	10	3.3	60
	d__Archaea; p__Euryarchaeota; c__Methanobacteria; o__Methanobacteriales	0	60	50	1.9	59
	d__Archaea; p__Euryarchaeota; c__Methanobacteria; o__Methanobacteriales	0	40	10	1.1	76
	d__Archaea; p__Euryarchaeota; c__Methanobacteria; o__Methanobacteriales	0	65	35	5.83	70
	d__Archaea; p__Euryarchaeota; c__Methanobacteria; o__Methanobacteriales	0	91	40	3.42	75
	d__Archaea; p__Euryarchaeota; c__Methanobacteria; o__Methanobacteriales	0	160		13	63
	d__Archaea; p__Euryarchaeota; c__Methanobacteria; o__Methanobacteriales	0	55	228.68	0.77	66
	d__Archaea; p__Euryarchaeota; c__Methanobacteria; o__Methanobacteriales	0	70	200	2.09	68
	d__Archaea; p__Euryarchaeota; c__Methanobacteria; o__Methanobacteriales	0	30	12	2	63
	d__Archaea; p__Euryarchaeota; c__Methanobacteria; o__Methanobacteriales	0	58.5	35	2.27	69
	d__Archaea; p__Euryarchaeota; c__Methanobacteria; o__Methanobacteriales	0	80	110	2.39	58
	d__Archaea; p__Euryarchaeota; c__Methanobacteria; o__Methanobacteriales	0	45	130	1.3	56
	d__Archaea; p__Euryarchaeota; c__Methanobacteria; o__Methanobacteriales	0	180	0	1.05	72
	d__Archaea; p__Euryarchaeota; c__Methanobacteria; o__Methanobacteriales	0	90	45	4	73
	d__Archaea; p__Euryarchaeota; c__Methanobacteria; o__Methanobacteriales	0	40	60	1.21	58
	d__Archaea; p__Euryarchaeota; c__Methanobacteria; o__Methanobacteriales	0	45	30	5.14	74
	d__Archaea; p__Euryarchaeota; c__Methanobacteria; o__Methanobacteriales	0	40	0	5.89	73
	d__Bacteria; p__Firmicutes; c__Clostridia; o__Clostridia	198	30	30	1.1	75
	d__Bacteria; p__Firmicutes; c__Clostridia; o__Clostridia	30	40	60	1.21	58
	d__Bacteria; p__Firmicutes; c__Clostridia; o__Clostridia	3	65	35	5.83	70
	d__Bacteria; p__Firmicutes; c__Clostridia; o__Clostridia	0	33	9	1.42	59
	d__Bacteria; p__Firmicutes; c__Clostridia; o__Clostridia	0	91	40	3.42	75
	d__Bacteria; p__Firmicutes; c__Clostridia; o__Clostridia	0	35	279	0.97	73
	d__Bacteria; p__Firmicutes; c__Clostridia; o__Clostridia	0	32	29.8	2.41	60
	d__Bacteria; p__Firmicutes; c__Clostridia; o__Clostridia	0	20	30	0.72	56
	d__Bacteria; p__Firmicutes; c__Clostridia; o__Clostridia	0	40	100	0.81	57
	d__Bacteria; p__Firmicutes; c__Clostridia; o__Clostridia	0	33	480	0.916	79
	d__Bacteria; p__Firmicutes; c__Clostridia; o__Clostridia	0	40	10	1.1	76
	d__Bacteria; p__Firmicutes; c__Clostridia; o__Clostridia	0	30	12	2	63
	d__Bacteria; p__Firmicutes; c__Clostridia; o__Clostridia	0	58.5	35	2.27	69
	d__Bacteria; p__Firmicutes; c__Clostridia; o__Clostridia	0	80	110	2.39	58
	d__Bacteria; p__Firmicutes; c__Clostridia; o__Clostridia	0	45	30	5.14	74
	d__Bacteria; p__Firmicutes; c__Clostridia; o__Clostridia	0	160		13	63
	d__Bacteria; p__Firmicutes; c__Clostridia; o__Clostridia	0	40	180	1.26	56
	d__Bacteria; p__Firmicutes; c__Clostridia; o__Clostridia	0	80	10	3.3	60
	d__Bacteria; p__Firmicutes; c__Clostridia; o__Clostridia	0	180	0	1.05	72
	d__Bacteria; p__Firmicutes; c__Clostridia; o__Clostridia	0	90	45	4	73
	d__Bacteria; p__Firmicutes; c__Clostridia; o__Clostridia	0	40	125	2	70
	d__Bacteria; p__Firmicutes; c__Clostridia; o__Clostridia	0	45	130	1.3	56
	d__Bacteria; p__Firmicutes; c__Clostridia; o__Clostridia	0	60	50	1.9	59
	d__Bacteria; p__Firmicutes; c__Clostridia; o__Clostridia	0	42.1	70	6.03	62
	d__Bacteria; p__Firmicutes; c__Clostridia; o__Clostridia	0	55	228.68	0.77	66
	d__Bacteria; p__Firmicutes; c__Clostridia; o__Clostridia	0	70	200	2.09	68
	d__Bacteria; p__Firmicutes; c__Clostridia; o__Clostridia	0	160	4	43	66
	d__Bacteria; p__Firmicutes; c__Clostridia; o__Clostridia	0	40	0	5.89	73
	d__Bacteria; p__Firmicutes; c__Bacilli; o__RF39	183	80	110	2.39	58
	d__Bacteria; p__Firmicutes; c__Bacilli; o__RF39	113	35	279	0.97	73
	d__Bacteria; p__Firmicutes; c__Bacilli; o__RF39	31	160		13	63
	d__Bacteria; p__Firmicutes; c__Bacilli; o__RF39	23	70	200	2.09	68
	d__Bacteria; p__Firmicutes; c__Bacilli; o__RF39	12	160	4	43	66
	d__Bacteria; p__Firmicutes; c__Bacilli; o__RF39	9	45	130	1.3	56
	d__Bacteria; p__Firmicutes; c__Bacilli; o__RF39	0	58.5	35	2.27	69
	d__Bacteria; p__Firmicutes; c__Bacilli; o__RF39	0	80	10	3.3	60
	d__Bacteria; p__Firmicutes; c__Bacilli; o__RF39	0	20	30	0.72	56
	d__Bacteria; p__Firmicutes; c__Bacilli; o__RF39	0	33	9	1.42	59
	d__Bacteria; p__Firmicutes; c__Bacilli; o__RF39	0	40	10	1.1	76
	d__Bacteria; p__Firmicutes; c__Bacilli; o__RF39	0	40	125	2	70
	d__Bacteria; p__Firmicutes; c__Bacilli; o__RF39	0	33	480	0.916	79
	d__Bacteria; p__Firmicutes; c__Bacilli; o__RF39	0	32	29.8	2.41	60
	d__Bacteria; p__Firmicutes; c__Bacilli; o__RF39	0	65	35	5.83	70
	d__Bacteria; p__Firmicutes; c__Bacilli; o__RF39	0	30	30	1.1	75
	d__Bacteria; p__Firmicutes; c__Bacilli; o__RF39	0	90	45	4	73
	d__Bacteria; p__Firmicutes; c__Bacilli; o__RF39	0	40	100	0.81	57
	d__Bacteria; p__Firmicutes; c__Bacilli; o__RF39	0	91	40	3.42	75
	d__Bacteria; p__Firmicutes; c__Bacilli; o__RF39	0	45	30	5.14	74
	d__Bacteria; p__Firmicutes; c__Bacilli; o__RF39	0	30	12	2	63
	d__Bacteria; p__Firmicutes; c__Bacilli; o__RF39	0	55	228.68	0.77	66
	d__Bacteria; p__Firmicutes; c__Bacilli; o__RF39	0	60	50	1.9	59
	d__Bacteria; p__Firmicutes; c__Bacilli; o__RF39	0	180	0	1.05	72
	d__Bacteria; p__Firmicutes; c__Bacilli; o__RF39	0	42.1	70	6.03	62
	d__Bacteria; p__Firmicutes; c__Bacilli; o__RF39	0	40	180	1.26	56
	d__Bacteria; p__Firmicutes; c__Bacilli; o__RF39	0	40	0	5.89	73
	d__Bacteria; p__Firmicutes; c__Bacilli; o__RF39	0	40	60	1.21	58
	d__Bacteria; p__Cyanobacteria; c__Cyanobacteriia; o__Chloroplast	169	45	130	1.3	56
	d__Bacteria; p__Cyanobacteria; c__Cyanobacteriia; o__Chloroplast	63	30	12	2	63
	d__Bacteria; p__Cyanobacteria; c__Cyanobacteriia; o__Chloroplast	48	42.1	70	6.03	62
	d__Bacteria; p__Cyanobacteria; c__Cyanobacteriia; o__Chloroplast	47	80	10	3.3	60
	d__Bacteria; p__Cyanobacteria; c__Cyanobacteriia; o__Chloroplast	22	40	60	1.21	58
	d__Bacteria; p__Cyanobacteria; c__Cyanobacteriia; o__Chloroplast	21	33	9	1.42	59
	d__Bacteria; p__Cyanobacteria; c__Cyanobacteriia; o__Chloroplast	19	80	110	2.39	58
	d__Bacteria; p__Cyanobacteria; c__Cyanobacteriia; o__Chloroplast	0	40	10	1.1	76
	d__Bacteria; p__Cyanobacteria; c__Cyanobacteriia; o__Chloroplast	0	20	30	0.72	56
	d__Bacteria; p__Cyanobacteria; c__Cyanobacteriia; o__Chloroplast	0	33	480	0.916	79
	d__Bacteria; p__Cyanobacteria; c__Cyanobacteriia; o__Chloroplast	0	30	30	1.1	75
	d__Bacteria; p__Cyanobacteria; c__Cyanobacteriia; o__Chloroplast	0	32	29.8	2.41	60
	d__Bacteria; p__Cyanobacteria; c__Cyanobacteriia; o__Chloroplast	0	91	40	3.42	75
	d__Bacteria; p__Cyanobacteria; c__Cyanobacteriia; o__Chloroplast	0	40	180	1.26	56
	d__Bacteria; p__Cyanobacteria; c__Cyanobacteriia; o__Chloroplast	0	45	30	5.14	74
	d__Bacteria; p__Cyanobacteria; c__Cyanobacteriia; o__Chloroplast	0	65	35	5.83	70
	d__Bacteria; p__Cyanobacteria; c__Cyanobacteriia; o__Chloroplast	0	58.5	35	2.27	69
	d__Bacteria; p__Cyanobacteria; c__Cyanobacteriia; o__Chloroplast	0	35	279	0.97	73
	d__Bacteria; p__Cyanobacteria; c__Cyanobacteriia; o__Chloroplast	0	160	4	43	66
	d__Bacteria; p__Cyanobacteria; c__Cyanobacteriia; o__Chloroplast	0	160		13	63
	d__Bacteria; p__Cyanobacteria; c__Cyanobacteriia; o__Chloroplast	0	70	200	2.09	68
	d__Bacteria; p__Cyanobacteria; c__Cyanobacteriia; o__Chloroplast	0	90	45	4	73
	d__Bacteria; p__Cyanobacteria; c__Cyanobacteriia; o__Chloroplast	0	40	100	0.81	57
	d__Bacteria; p__Cyanobacteria; c__Cyanobacteriia; o__Chloroplast	0	60	50	1.9	59
	d__Bacteria; p__Cyanobacteria; c__Cyanobacteriia; o__Chloroplast	0	40	125	2	70
	d__Bacteria; p__Cyanobacteria; c__Cyanobacteriia; o__Chloroplast	0	55	228.68	0.77	66
	d__Bacteria; p__Cyanobacteria; c__Cyanobacteriia; o__Chloroplast	0	40	0	5.89	73
	d__Bacteria; p__Cyanobacteria; c__Cyanobacteriia; o__Chloroplast	0	180	0	1.05	72
	d__Bacteria; p__Firmicutes; c__Bacilli; o__Bacillales	110	35	279	0.97	73
	d__Bacteria; p__Firmicutes; c__Bacilli; o__Bacillales	0	40	10	1.1	76
	d__Bacteria; p__Firmicutes; c__Bacilli; o__Bacillales	0	32	29.8	2.41	60
	d__Bacteria; p__Firmicutes; c__Bacilli; o__Bacillales	0	80	10	3.3	60
	d__Bacteria; p__Firmicutes; c__Bacilli; o__Bacillales	0	70	200	2.09	68
	d__Bacteria; p__Firmicutes; c__Bacilli; o__Bacillales	0	65	35	5.83	70
	d__Bacteria; p__Firmicutes; c__Bacilli; o__Bacillales	0	20	30	0.72	56
	d__Bacteria; p__Firmicutes; c__Bacilli; o__Bacillales	0	33	9	1.42	59
	d__Bacteria; p__Firmicutes; c__Bacilli; o__Bacillales	0	80	110	2.39	58
	d__Bacteria; p__Firmicutes; c__Bacilli; o__Bacillales	0	160	4	43	66
	d__Bacteria; p__Firmicutes; c__Bacilli; o__Bacillales	0	160		13	63
	d__Bacteria; p__Firmicutes; c__Bacilli; o__Bacillales	0	30	30	1.1	75
	d__Bacteria; p__Firmicutes; c__Bacilli; o__Bacillales	0	33	480	0.916	79
	d__Bacteria; p__Firmicutes; c__Bacilli; o__Bacillales	0	90	45	4	73
	d__Bacteria; p__Firmicutes; c__Bacilli; o__Bacillales	0	91	40	3.42	75
	d__Bacteria; p__Firmicutes; c__Bacilli; o__Bacillales	0	40	180	1.26	56
	d__Bacteria; p__Firmicutes; c__Bacilli; o__Bacillales	0	40	0	5.89	73
	d__Bacteria; p__Firmicutes; c__Bacilli; o__Bacillales	0	45	30	5.14	74
	d__Bacteria; p__Firmicutes; c__Bacilli; o__Bacillales	0	40	100	0.81	57
	d__Bacteria; p__Firmicutes; c__Bacilli; o__Bacillales	0	58.5	35	2.27	69
	d__Bacteria; p__Firmicutes; c__Bacilli; o__Bacillales	0	45	130	1.3	56
	d__Bacteria; p__Firmicutes; c__Bacilli; o__Bacillales	0	60	50	1.9	59
	d__Bacteria; p__Firmicutes; c__Bacilli; o__Bacillales	0	180	0	1.05	72
	d__Bacteria; p__Firmicutes; c__Bacilli; o__Bacillales	0	55	228.68	0.77	66
	d__Bacteria; p__Firmicutes; c__Bacilli; o__Bacillales	0	40	60	1.21	58
	d__Bacteria; p__Firmicutes; c__Bacilli; o__Bacillales	0	30	12	2	63
	d__Bacteria; p__Firmicutes; c__Bacilli; o__Bacillales	0	40	125	2	70
	d__Bacteria; p__Firmicutes; c__Bacilli; o__Bacillales	0	42.1	70	6.03	62
	d__Bacteria; p__Actinobacteriota; c__Actinobacteria; o__Actinomycetales	91	90	45	4	73
	d__Bacteria; p__Actinobacteriota; c__Actinobacteria; o__Actinomycetales	26	35	279	0.97	73
	d__Bacteria; p__Actinobacteriota; c__Actinobacteria; o__Actinomycetales	19	32	29.8	2.41	60
	d__Bacteria; p__Actinobacteriota; c__Actinobacteria; o__Actinomycetales	15	55	228.68	0.77	66
	d__Bacteria; p__Actinobacteriota; c__Actinobacteria; o__Actinomycetales	13	180	0	1.05	72
	d__Bacteria; p__Actinobacteriota; c__Actinobacteria; o__Actinomycetales	10	33	9	1.42	59
	d__Bacteria; p__Actinobacteriota; c__Actinobacteria; o__Actinomycetales	10	80	110	2.39	58
	d__Bacteria; p__Actinobacteriota; c__Actinobacteria; o__Actinomycetales	8	40	10	1.1	76
	d__Bacteria; p__Actinobacteriota; c__Actinobacteria; o__Actinomycetales	6	70	200	2.09	68
	d__Bacteria; p__Actinobacteriota; c__Actinobacteria; o__Actinomycetales	4	60	50	1.9	59
	d__Bacteria; p__Actinobacteriota; c__Actinobacteria; o__Actinomycetales	3	33	480	0.916	79
	d__Bacteria; p__Actinobacteriota; c__Actinobacteria; o__Actinomycetales	0	80	10	3.3	60
	d__Bacteria; p__Actinobacteriota; c__Actinobacteria; o__Actinomycetales	0	20	30	0.72	56
	d__Bacteria; p__Actinobacteriota; c__Actinobacteria; o__Actinomycetales	0	42.1	70	6.03	62
	d__Bacteria; p__Actinobacteriota; c__Actinobacteria; o__Actinomycetales	0	45	30	5.14	74
	d__Bacteria; p__Actinobacteriota; c__Actinobacteria; o__Actinomycetales	0	58.5	35	2.27	69
	d__Bacteria; p__Actinobacteriota; c__Actinobacteria; o__Actinomycetales	0	30	12	2	63
	d__Bacteria; p__Actinobacteriota; c__Actinobacteria; o__Actinomycetales	0	160	4	43	66
	d__Bacteria; p__Actinobacteriota; c__Actinobacteria; o__Actinomycetales	0	65	35	5.83	70
	d__Bacteria; p__Actinobacteriota; c__Actinobacteria; o__Actinomycetales	0	40	100	0.81	57
	d__Bacteria; p__Actinobacteriota; c__Actinobacteria; o__Actinomycetales	0	40	125	2	70
	d__Bacteria; p__Actinobacteriota; c__Actinobacteria; o__Actinomycetales	0	45	130	1.3	56
	d__Bacteria; p__Actinobacteriota; c__Actinobacteria; o__Actinomycetales	0	160		13	63
	d__Bacteria; p__Actinobacteriota; c__Actinobacteria; o__Actinomycetales	0	91	40	3.42	75
	d__Bacteria; p__Actinobacteriota; c__Actinobacteria; o__Actinomycetales	0	30	30	1.1	75
	d__Bacteria; p__Actinobacteriota; c__Actinobacteria; o__Actinomycetales	0	40	0	5.89	73
	d__Bacteria; p__Actinobacteriota; c__Actinobacteria; o__Actinomycetales	0	40	180	1.26	56
	d__Bacteria; p__Actinobacteriota; c__Actinobacteria; o__Actinomycetales	0	40	60	1.21	58
	d__Bacteria; p__Verrucomicrobiota; c__Kiritimatiellae; o__WCHB1-41	76	160		13	63
	d__Bacteria; p__Verrucomicrobiota; c__Kiritimatiellae; o__WCHB1-41	35	40	180	1.26	56
	d__Bacteria; p__Verrucomicrobiota; c__Kiritimatiellae; o__WCHB1-41	0	20	30	0.72	56
	d__Bacteria; p__Verrucomicrobiota; c__Kiritimatiellae; o__WCHB1-41	0	80	10	3.3	60
	d__Bacteria; p__Verrucomicrobiota; c__Kiritimatiellae; o__WCHB1-41	0	40	10	1.1	76
	d__Bacteria; p__Verrucomicrobiota; c__Kiritimatiellae; o__WCHB1-41	0	35	279	0.97	73
	d__Bacteria; p__Verrucomicrobiota; c__Kiritimatiellae; o__WCHB1-41	0	33	480	0.916	79
	d__Bacteria; p__Verrucomicrobiota; c__Kiritimatiellae; o__WCHB1-41	0	160	4	43	66
	d__Bacteria; p__Verrucomicrobiota; c__Kiritimatiellae; o__WCHB1-41	0	32	29.8	2.41	60
	d__Bacteria; p__Verrucomicrobiota; c__Kiritimatiellae; o__WCHB1-41	0	30	12	2	63
	d__Bacteria; p__Verrucomicrobiota; c__Kiritimatiellae; o__WCHB1-41	0	33	9	1.42	59
	d__Bacteria; p__Verrucomicrobiota; c__Kiritimatiellae; o__WCHB1-41	0	80	110	2.39	58
	d__Bacteria; p__Verrucomicrobiota; c__Kiritimatiellae; o__WCHB1-41	0	60	50	1.9	59
	d__Bacteria; p__Verrucomicrobiota; c__Kiritimatiellae; o__WCHB1-41	0	30	30	1.1	75
	d__Bacteria; p__Verrucomicrobiota; c__Kiritimatiellae; o__WCHB1-41	0	58.5	35	2.27	69
	d__Bacteria; p__Verrucomicrobiota; c__Kiritimatiellae; o__WCHB1-41	0	91	40	3.42	75
	d__Bacteria; p__Verrucomicrobiota; c__Kiritimatiellae; o__WCHB1-41	0	70	200	2.09	68
	d__Bacteria; p__Verrucomicrobiota; c__Kiritimatiellae; o__WCHB1-41	0	90	45	4	73
	d__Bacteria; p__Verrucomicrobiota; c__Kiritimatiellae; o__WCHB1-41	0	65	35	5.83	70
	d__Bacteria; p__Verrucomicrobiota; c__Kiritimatiellae; o__WCHB1-41	0	45	130	1.3	56
	d__Bacteria; p__Verrucomicrobiota; c__Kiritimatiellae; o__WCHB1-41	0	45	30	5.14	74
	d__Bacteria; p__Verrucomicrobiota; c__Kiritimatiellae; o__WCHB1-41	0	42.1	70	6.03	62
	d__Bacteria; p__Verrucomicrobiota; c__Kiritimatiellae; o__WCHB1-41	0	40	125	2	70
	d__Bacteria; p__Verrucomicrobiota; c__Kiritimatiellae; o__WCHB1-41	0	40	60	1.21	58
	d__Bacteria; p__Verrucomicrobiota; c__Kiritimatiellae; o__WCHB1-41	0	40	0	5.89	73
	d__Bacteria; p__Verrucomicrobiota; c__Kiritimatiellae; o__WCHB1-41	0	180	0	1.05	72
	d__Bacteria; p__Verrucomicrobiota; c__Kiritimatiellae; o__WCHB1-41	0	40	100	0.81	57
	d__Bacteria; p__Verrucomicrobiota; c__Kiritimatiellae; o__WCHB1-41	0	55	228.68	0.77	66
	d__Bacteria; p__Firmicutes; c__Incertae_Sedis; o__DTU014	51	40	125	2	70
	d__Bacteria; p__Firmicutes; c__Incertae_Sedis; o__DTU014	51	42.1	70	6.03	62
	d__Bacteria; p__Firmicutes; c__Incertae_Sedis; o__DTU014	44	160	4	43	66
	d__Bacteria; p__Firmicutes; c__Incertae_Sedis; o__DTU014	27	30	30	1.1	75
	d__Bacteria; p__Firmicutes; c__Incertae_Sedis; o__DTU014	25	32	29.8	2.41	60
	d__Bacteria; p__Firmicutes; c__Incertae_Sedis; o__DTU014	19	40	60	1.21	58
	d__Bacteria; p__Firmicutes; c__Incertae_Sedis; o__DTU014	10	33	9	1.42	59
	d__Bacteria; p__Firmicutes; c__Incertae_Sedis; o__DTU014	9	35	279	0.97	73
	d__Bacteria; p__Firmicutes; c__Incertae_Sedis; o__DTU014	0	33	480	0.916	79
	d__Bacteria; p__Firmicutes; c__Incertae_Sedis; o__DTU014	0	30	12	2	63
	d__Bacteria; p__Firmicutes; c__Incertae_Sedis; o__DTU014	0	20	30	0.72	56
	d__Bacteria; p__Firmicutes; c__Incertae_Sedis; o__DTU014	0	40	10	1.1	76
	d__Bacteria; p__Firmicutes; c__Incertae_Sedis; o__DTU014	0	65	35	5.83	70
	d__Bacteria; p__Firmicutes; c__Incertae_Sedis; o__DTU014	0	45	30	5.14	74
	d__Bacteria; p__Firmicutes; c__Incertae_Sedis; o__DTU014	0	160		13	63
	d__Bacteria; p__Firmicutes; c__Incertae_Sedis; o__DTU014	0	91	40	3.42	75
	d__Bacteria; p__Firmicutes; c__Incertae_Sedis; o__DTU014	0	80	10	3.3	60
	d__Bacteria; p__Firmicutes; c__Incertae_Sedis; o__DTU014	0	40	0	5.89	73
	d__Bacteria; p__Firmicutes; c__Incertae_Sedis; o__DTU014	0	40	100	0.81	57
	d__Bacteria; p__Firmicutes; c__Incertae_Sedis; o__DTU014	0	45	130	1.3	56
	d__Bacteria; p__Firmicutes; c__Incertae_Sedis; o__DTU014	0	90	45	4	73
	d__Bacteria; p__Firmicutes; c__Incertae_Sedis; o__DTU014	0	80	110	2.39	58
	d__Bacteria; p__Firmicutes; c__Incertae_Sedis; o__DTU014	0	58.5	35	2.27	69
	d__Bacteria; p__Firmicutes; c__Incertae_Sedis; o__DTU014	0	70	200	2.09	68
	d__Bacteria; p__Firmicutes; c__Incertae_Sedis; o__DTU014	0	60	50	1.9	59
	d__Bacteria; p__Firmicutes; c__Incertae_Sedis; o__DTU014	0	55	228.68	0.77	66
	d__Bacteria; p__Firmicutes; c__Incertae_Sedis; o__DTU014	0	180	0	1.05	72
	d__Bacteria; p__Firmicutes; c__Incertae_Sedis; o__DTU014	0	40	180	1.26	56
	d__Bacteria; p__Firmicutes; c__Clostridia; o__Eubacteriales	41	35	279	0.97	73
	d__Bacteria; p__Firmicutes; c__Clostridia; o__Eubacteriales	21	90	45	4	73
	d__Bacteria; p__Firmicutes; c__Clostridia; o__Eubacteriales	5	40	125	2	70
	d__Bacteria; p__Firmicutes; c__Clostridia; o__Eubacteriales	3	33	9	1.42	59
	d__Bacteria; p__Firmicutes; c__Clostridia; o__Eubacteriales	2	42.1	70	6.03	62
	d__Bacteria; p__Firmicutes; c__Clostridia; o__Eubacteriales	0	20	30	0.72	56
	d__Bacteria; p__Firmicutes; c__Clostridia; o__Eubacteriales	0	45	30	5.14	74
	d__Bacteria; p__Firmicutes; c__Clostridia; o__Eubacteriales	0	40	10	1.1	76
	d__Bacteria; p__Firmicutes; c__Clostridia; o__Eubacteriales	0	70	200	2.09	68
	d__Bacteria; p__Firmicutes; c__Clostridia; o__Eubacteriales	0	30	12	2	63
	d__Bacteria; p__Firmicutes; c__Clostridia; o__Eubacteriales	0	91	40	3.42	75
	d__Bacteria; p__Firmicutes; c__Clostridia; o__Eubacteriales	0	80	110	2.39	58
	d__Bacteria; p__Firmicutes; c__Clostridia; o__Eubacteriales	0	32	29.8	2.41	60
	d__Bacteria; p__Firmicutes; c__Clostridia; o__Eubacteriales	0	65	35	5.83	70
	d__Bacteria; p__Firmicutes; c__Clostridia; o__Eubacteriales	0	160		13	63
	d__Bacteria; p__Firmicutes; c__Clostridia; o__Eubacteriales	0	30	30	1.1	75
	d__Bacteria; p__Firmicutes; c__Clostridia; o__Eubacteriales	0	33	480	0.916	79
	d__Bacteria; p__Firmicutes; c__Clostridia; o__Eubacteriales	0	40	100	0.81	57
	d__Bacteria; p__Firmicutes; c__Clostridia; o__Eubacteriales	0	40	180	1.26	56
	d__Bacteria; p__Firmicutes; c__Clostridia; o__Eubacteriales	0	40	0	5.89	73
	d__Bacteria; p__Firmicutes; c__Clostridia; o__Eubacteriales	0	58.5	35	2.27	69
	d__Bacteria; p__Firmicutes; c__Clostridia; o__Eubacteriales	0	45	130	1.3	56
	d__Bacteria; p__Firmicutes; c__Clostridia; o__Eubacteriales	0	60	50	1.9	59
	d__Bacteria; p__Firmicutes; c__Clostridia; o__Eubacteriales	0	80	10	3.3	60
	d__Bacteria; p__Firmicutes; c__Clostridia; o__Eubacteriales	0	160	4	43	66
	d__Bacteria; p__Firmicutes; c__Clostridia; o__Eubacteriales	0	55	228.68	0.77	66
	d__Bacteria; p__Firmicutes; c__Clostridia; o__Eubacteriales	0	40	60	1.21	58
	d__Bacteria; p__Firmicutes; c__Clostridia; o__Eubacteriales	0	180	0	1.05	72
	d__Bacteria; p__Firmicutes; c__uncultured; o__uncultured	31	30	30	1.1	75
	d__Bacteria; p__Firmicutes; c__uncultured; o__uncultured	18	40	125	2	70
	d__Bacteria; p__Firmicutes; c__uncultured; o__uncultured	0	33	9	1.42	59
	d__Bacteria; p__Firmicutes; c__uncultured; o__uncultured	0	20	30	0.72	56
	d__Bacteria; p__Firmicutes; c__uncultured; o__uncultured	0	40	180	1.26	56
	d__Bacteria; p__Firmicutes; c__uncultured; o__uncultured	0	33	480	0.916	79
	d__Bacteria; p__Firmicutes; c__uncultured; o__uncultured	0	40	10	1.1	76
	d__Bacteria; p__Firmicutes; c__uncultured; o__uncultured	0	58.5	35	2.27	69
	d__Bacteria; p__Firmicutes; c__uncultured; o__uncultured	0	80	110	2.39	58
	d__Bacteria; p__Firmicutes; c__uncultured; o__uncultured	0	30	12	2	63
	d__Bacteria; p__Firmicutes; c__uncultured; o__uncultured	0	32	29.8	2.41	60
	d__Bacteria; p__Firmicutes; c__uncultured; o__uncultured	0	65	35	5.83	70
	d__Bacteria; p__Firmicutes; c__uncultured; o__uncultured	0	91	40	3.42	75
	d__Bacteria; p__Firmicutes; c__uncultured; o__uncultured	0	70	200	2.09	68
	d__Bacteria; p__Firmicutes; c__uncultured; o__uncultured	0	40	100	0.81	57
	d__Bacteria; p__Firmicutes; c__uncultured; o__uncultured	0	55	228.68	0.77	66
	d__Bacteria; p__Firmicutes; c__uncultured; o__uncultured	0	90	45	4	73
	d__Bacteria; p__Firmicutes; c__uncultured; o__uncultured	0	60	50	1.9	59
	d__Bacteria; p__Firmicutes; c__uncultured; o__uncultured	0	35	279	0.97	73
	d__Bacteria; p__Firmicutes; c__uncultured; o__uncultured	0	42.1	70	6.03	62
	d__Bacteria; p__Firmicutes; c__uncultured; o__uncultured	0	45	30	5.14	74
	d__Bacteria; p__Firmicutes; c__uncultured; o__uncultured	0	160		13	63
	d__Bacteria; p__Firmicutes; c__uncultured; o__uncultured	0	40	0	5.89	73
	d__Bacteria; p__Firmicutes; c__uncultured; o__uncultured	0	80	10	3.3	60
	d__Bacteria; p__Firmicutes; c__uncultured; o__uncultured	0	160	4	43	66
	d__Bacteria; p__Firmicutes; c__uncultured; o__uncultured	0	40	60	1.21	58
	d__Bacteria; p__Firmicutes; c__uncultured; o__uncultured	0	45	130	1.3	56
	d__Bacteria; p__Firmicutes; c__uncultured; o__uncultured	0	180	0	1.05	72
	d__Bacteria; p__Campilobacterota; c__Campylobacteria; o__Campylobacterales	31	40	125	2	70
	d__Bacteria; p__Campilobacterota; c__Campylobacteria; o__Campylobacterales	3	40	10	1.1	76
	d__Bacteria; p__Campilobacterota; c__Campylobacteria; o__Campylobacterales	2	42.1	70	6.03	62
	d__Bacteria; p__Campilobacterota; c__Campylobacteria; o__Campylobacterales	0	80	10	3.3	60
	d__Bacteria; p__Campilobacterota; c__Campylobacteria; o__Campylobacterales	0	32	29.8	2.41	60
	d__Bacteria; p__Campilobacterota; c__Campylobacteria; o__Campylobacterales	0	35	279	0.97	73
	d__Bacteria; p__Campilobacterota; c__Campylobacteria; o__Campylobacterales	0	20	30	0.72	56
	d__Bacteria; p__Campilobacterota; c__Campylobacteria; o__Campylobacterales	0	45	30	5.14	74
	d__Bacteria; p__Campilobacterota; c__Campylobacteria; o__Campylobacterales	0	160		13	63
	d__Bacteria; p__Campilobacterota; c__Campylobacteria; o__Campylobacterales	0	160	4	43	66
	d__Bacteria; p__Campilobacterota; c__Campylobacteria; o__Campylobacterales	0	45	130	1.3	56
	d__Bacteria; p__Campilobacterota; c__Campylobacteria; o__Campylobacterales	0	30	12	2	63
	d__Bacteria; p__Campilobacterota; c__Campylobacteria; o__Campylobacterales	0	33	480	0.916	79
	d__Bacteria; p__Campilobacterota; c__Campylobacteria; o__Campylobacterales	0	33	9	1.42	59
	d__Bacteria; p__Campilobacterota; c__Campylobacteria; o__Campylobacterales	0	30	30	1.1	75
	d__Bacteria; p__Campilobacterota; c__Campylobacteria; o__Campylobacterales	0	65	35	5.83	70
	d__Bacteria; p__Campilobacterota; c__Campylobacteria; o__Campylobacterales	0	40	100	0.81	57
	d__Bacteria; p__Campilobacterota; c__Campylobacteria; o__Campylobacterales	0	40	180	1.26	56
	d__Bacteria; p__Campilobacterota; c__Campylobacteria; o__Campylobacterales	0	70	200	2.09	68
	d__Bacteria; p__Campilobacterota; c__Campylobacteria; o__Campylobacterales	0	180	0	1.05	72
	d__Bacteria; p__Campilobacterota; c__Campylobacteria; o__Campylobacterales	0	60	50	1.9	59
	d__Bacteria; p__Campilobacterota; c__Campylobacteria; o__Campylobacterales	0	58.5	35	2.27	69
	d__Bacteria; p__Campilobacterota; c__Campylobacteria; o__Campylobacterales	0	80	110	2.39	58
	d__Bacteria; p__Campilobacterota; c__Campylobacteria; o__Campylobacterales	0	40	0	5.89	73
	d__Bacteria; p__Campilobacterota; c__Campylobacteria; o__Campylobacterales	0	90	45	4	73
	d__Bacteria; p__Campilobacterota; c__Campylobacteria; o__Campylobacterales	0	91	40	3.42	75
	d__Bacteria; p__Campilobacterota; c__Campylobacteria; o__Campylobacterales	0	40	60	1.21	58
	d__Bacteria; p__Campilobacterota; c__Campylobacteria; o__Campylobacterales	0	55	228.68	0.77	66
	d__Bacteria; p__Actinobacteriota; c__Actinobacteria; o__Micrococcales	19	45	30	5.14	74
	d__Bacteria; p__Actinobacteriota; c__Actinobacteria; o__Micrococcales	2	90	45	4	73
	d__Bacteria; p__Actinobacteriota; c__Actinobacteria; o__Micrococcales	0	40	125	2	70
	d__Bacteria; p__Actinobacteriota; c__Actinobacteria; o__Micrococcales	0	42.1	70	6.03	62
	d__Bacteria; p__Actinobacteriota; c__Actinobacteria; o__Micrococcales	0	33	9	1.42	59
	d__Bacteria; p__Actinobacteriota; c__Actinobacteria; o__Micrococcales	0	30	12	2	63
	d__Bacteria; p__Actinobacteriota; c__Actinobacteria; o__Micrococcales	0	160	4	43	66
	d__Bacteria; p__Actinobacteriota; c__Actinobacteria; o__Micrococcales	0	80	10	3.3	60
	d__Bacteria; p__Actinobacteriota; c__Actinobacteria; o__Micrococcales	0	80	110	2.39	58
	d__Bacteria; p__Actinobacteriota; c__Actinobacteria; o__Micrococcales	0	20	30	0.72	56
	d__Bacteria; p__Actinobacteriota; c__Actinobacteria; o__Micrococcales	0	32	29.8	2.41	60
	d__Bacteria; p__Actinobacteriota; c__Actinobacteria; o__Micrococcales	0	40	10	1.1	76
	d__Bacteria; p__Actinobacteriota; c__Actinobacteria; o__Micrococcales	0	91	40	3.42	75
	d__Bacteria; p__Actinobacteriota; c__Actinobacteria; o__Micrococcales	0	58.5	35	2.27	69
	d__Bacteria; p__Actinobacteriota; c__Actinobacteria; o__Micrococcales	0	70	200	2.09	68
	d__Bacteria; p__Actinobacteriota; c__Actinobacteria; o__Micrococcales	0	40	180	1.26	56
	d__Bacteria; p__Actinobacteriota; c__Actinobacteria; o__Micrococcales	0	40	100	0.81	57
	d__Bacteria; p__Actinobacteriota; c__Actinobacteria; o__Micrococcales	0	65	35	5.83	70
	d__Bacteria; p__Actinobacteriota; c__Actinobacteria; o__Micrococcales	0	60	50	1.9	59
	d__Bacteria; p__Actinobacteriota; c__Actinobacteria; o__Micrococcales	0	33	480	0.916	79
	d__Bacteria; p__Actinobacteriota; c__Actinobacteria; o__Micrococcales	0	160		13	63
	d__Bacteria; p__Actinobacteriota; c__Actinobacteria; o__Micrococcales	0	30	30	1.1	75
	d__Bacteria; p__Actinobacteriota; c__Actinobacteria; o__Micrococcales	0	55	228.68	0.77	66
	d__Bacteria; p__Actinobacteriota; c__Actinobacteria; o__Micrococcales	0	35	279	0.97	73
	d__Bacteria; p__Actinobacteriota; c__Actinobacteria; o__Micrococcales	0	40	60	1.21	58
	d__Bacteria; p__Actinobacteriota; c__Actinobacteria; o__Micrococcales	0	40	0	5.89	73
	d__Bacteria; p__Actinobacteriota; c__Actinobacteria; o__Micrococcales	0	45	130	1.3	56
	d__Bacteria; p__Actinobacteriota; c__Actinobacteria; o__Micrococcales	0	180	0	1.05	72
	d__Bacteria; p__Proteobacteria; c__Alphaproteobacteria; o__Rickettsiales	13	58.5	35	2.27	69
	d__Bacteria; p__Proteobacteria; c__Alphaproteobacteria; o__Rickettsiales	6	40	60	1.21	58
	d__Bacteria; p__Proteobacteria; c__Alphaproteobacteria; o__Rickettsiales	4	33	9	1.42	59
	d__Bacteria; p__Proteobacteria; c__Alphaproteobacteria; o__Rickettsiales	0	160	4	43	66
	d__Bacteria; p__Proteobacteria; c__Alphaproteobacteria; o__Rickettsiales	0	80	10	3.3	60
	d__Bacteria; p__Proteobacteria; c__Alphaproteobacteria; o__Rickettsiales	0	91	40	3.42	75
	d__Bacteria; p__Proteobacteria; c__Alphaproteobacteria; o__Rickettsiales	0	32	29.8	2.41	60
	d__Bacteria; p__Proteobacteria; c__Alphaproteobacteria; o__Rickettsiales	0	20	30	0.72	56
	d__Bacteria; p__Proteobacteria; c__Alphaproteobacteria; o__Rickettsiales	0	30	12	2	63
	d__Bacteria; p__Proteobacteria; c__Alphaproteobacteria; o__Rickettsiales	0	65	35	5.83	70
	d__Bacteria; p__Proteobacteria; c__Alphaproteobacteria; o__Rickettsiales	0	80	110	2.39	58
	d__Bacteria; p__Proteobacteria; c__Alphaproteobacteria; o__Rickettsiales	0	33	480	0.916	79
	d__Bacteria; p__Proteobacteria; c__Alphaproteobacteria; o__Rickettsiales	0	35	279	0.97	73
	d__Bacteria; p__Proteobacteria; c__Alphaproteobacteria; o__Rickettsiales	0	30	30	1.1	75
	d__Bacteria; p__Proteobacteria; c__Alphaproteobacteria; o__Rickettsiales	0	42.1	70	6.03	62
	d__Bacteria; p__Proteobacteria; c__Alphaproteobacteria; o__Rickettsiales	0	180	0	1.05	72
	d__Bacteria; p__Proteobacteria; c__Alphaproteobacteria; o__Rickettsiales	0	40	10	1.1	76
	d__Bacteria; p__Proteobacteria; c__Alphaproteobacteria; o__Rickettsiales	0	40	125	2	70
	d__Bacteria; p__Proteobacteria; c__Alphaproteobacteria; o__Rickettsiales	0	40	180	1.26	56
	d__Bacteria; p__Proteobacteria; c__Alphaproteobacteria; o__Rickettsiales	0	45	30	5.14	74
	d__Bacteria; p__Proteobacteria; c__Alphaproteobacteria; o__Rickettsiales	0	160		13	63
	d__Bacteria; p__Proteobacteria; c__Alphaproteobacteria; o__Rickettsiales	0	70	200	2.09	68
	d__Bacteria; p__Proteobacteria; c__Alphaproteobacteria; o__Rickettsiales	0	55	228.68	0.77	66
	d__Bacteria; p__Proteobacteria; c__Alphaproteobacteria; o__Rickettsiales	0	40	0	5.89	73
	d__Bacteria; p__Proteobacteria; c__Alphaproteobacteria; o__Rickettsiales	0	40	100	0.81	57
	d__Bacteria; p__Proteobacteria; c__Alphaproteobacteria; o__Rickettsiales	0	60	50	1.9	59
	d__Bacteria; p__Proteobacteria; c__Alphaproteobacteria; o__Rickettsiales	0	90	45	4	73
	d__Bacteria; p__Proteobacteria; c__Alphaproteobacteria; o__Rickettsiales	0	45	130	1.3	56
	d__Bacteria; p__Actinobacteriota; c__Actinobacteria; o__Corynebacteriales	7	45	130	1.3	56
	d__Bacteria; p__Actinobacteriota; c__Actinobacteria; o__Corynebacteriales	4	40	10	1.1	76
	d__Bacteria; p__Actinobacteriota; c__Actinobacteria; o__Corynebacteriales	0	20	30	0.72	56
	d__Bacteria; p__Actinobacteriota; c__Actinobacteria; o__Corynebacteriales	0	42.1	70	6.03	62
	d__Bacteria; p__Actinobacteriota; c__Actinobacteria; o__Corynebacteriales	0	65	35	5.83	70
	d__Bacteria; p__Actinobacteriota; c__Actinobacteria; o__Corynebacteriales	0	33	9	1.42	59
	d__Bacteria; p__Actinobacteriota; c__Actinobacteria; o__Corynebacteriales	0	160	4	43	66
	d__Bacteria; p__Actinobacteriota; c__Actinobacteria; o__Corynebacteriales	0	30	12	2	63
	d__Bacteria; p__Actinobacteriota; c__Actinobacteria; o__Corynebacteriales	0	35	279	0.97	73
	d__Bacteria; p__Actinobacteriota; c__Actinobacteria; o__Corynebacteriales	0	80	10	3.3	60
	d__Bacteria; p__Actinobacteriota; c__Actinobacteria; o__Corynebacteriales	0	33	480	0.916	79
	d__Bacteria; p__Actinobacteriota; c__Actinobacteria; o__Corynebacteriales	0	32	29.8	2.41	60
	d__Bacteria; p__Actinobacteriota; c__Actinobacteria; o__Corynebacteriales	0	40	125	2	70
	d__Bacteria; p__Actinobacteriota; c__Actinobacteria; o__Corynebacteriales	0	91	40	3.42	75
	d__Bacteria; p__Actinobacteriota; c__Actinobacteria; o__Corynebacteriales	0	45	30	5.14	74
	d__Bacteria; p__Actinobacteriota; c__Actinobacteria; o__Corynebacteriales	0	70	200	2.09	68
	d__Bacteria; p__Actinobacteriota; c__Actinobacteria; o__Corynebacteriales	0	160		13	63
	d__Bacteria; p__Actinobacteriota; c__Actinobacteria; o__Corynebacteriales	0	58.5	35	2.27	69
	d__Bacteria; p__Actinobacteriota; c__Actinobacteria; o__Corynebacteriales	0	80	110	2.39	58
	d__Bacteria; p__Actinobacteriota; c__Actinobacteria; o__Corynebacteriales	0	60	50	1.9	59
	d__Bacteria; p__Actinobacteriota; c__Actinobacteria; o__Corynebacteriales	0	40	0	5.89	73
	d__Bacteria; p__Actinobacteriota; c__Actinobacteria; o__Corynebacteriales	0	90	45	4	73
	d__Bacteria; p__Actinobacteriota; c__Actinobacteria; o__Corynebacteriales	0	40	100	0.81	57
	d__Bacteria; p__Actinobacteriota; c__Actinobacteria; o__Corynebacteriales	0	30	30	1.1	75
	d__Bacteria; p__Actinobacteriota; c__Actinobacteria; o__Corynebacteriales	0	40	60	1.21	58
	d__Bacteria; p__Actinobacteriota; c__Actinobacteria; o__Corynebacteriales	0	180	0	1.05	72
	d__Bacteria; p__Actinobacteriota; c__Actinobacteria; o__Corynebacteriales	0	40	180	1.26	56
	d__Bacteria; p__Actinobacteriota; c__Actinobacteria; o__Corynebacteriales	0	55	228.68	0.77	66
	d__Bacteria; p__Proteobacteria; c__Alphaproteobacteria; o__Rhizobiales	4	45	130	1.3	56
	d__Bacteria; p__Proteobacteria; c__Alphaproteobacteria; o__Rhizobiales	3	80	110	2.39	58
	d__Bacteria; p__Proteobacteria; c__Alphaproteobacteria; o__Rhizobiales	3	30	12	2	63
	d__Bacteria; p__Proteobacteria; c__Alphaproteobacteria; o__Rhizobiales	2	160	4	43	66
	d__Bacteria; p__Proteobacteria; c__Alphaproteobacteria; o__Rhizobiales	0	45	30	5.14	74
	d__Bacteria; p__Proteobacteria; c__Alphaproteobacteria; o__Rhizobiales	0	91	40	3.42	75
	d__Bacteria; p__Proteobacteria; c__Alphaproteobacteria; o__Rhizobiales	0	160		13	63
	d__Bacteria; p__Proteobacteria; c__Alphaproteobacteria; o__Rhizobiales	0	40	100	0.81	57
	d__Bacteria; p__Proteobacteria; c__Alphaproteobacteria; o__Rhizobiales	0	65	35	5.83	70
	d__Bacteria; p__Proteobacteria; c__Alphaproteobacteria; o__Rhizobiales	0	32	29.8	2.41	60
	d__Bacteria; p__Proteobacteria; c__Alphaproteobacteria; o__Rhizobiales	0	30	30	1.1	75
	d__Bacteria; p__Proteobacteria; c__Alphaproteobacteria; o__Rhizobiales	0	80	10	3.3	60
	d__Bacteria; p__Proteobacteria; c__Alphaproteobacteria; o__Rhizobiales	0	60	50	1.9	59
	d__Bacteria; p__Proteobacteria; c__Alphaproteobacteria; o__Rhizobiales	0	58.5	35	2.27	69
	d__Bacteria; p__Proteobacteria; c__Alphaproteobacteria; o__Rhizobiales	0	20	30	0.72	56
	d__Bacteria; p__Proteobacteria; c__Alphaproteobacteria; o__Rhizobiales	0	35	279	0.97	73
	d__Bacteria; p__Proteobacteria; c__Alphaproteobacteria; o__Rhizobiales	0	33	480	0.916	79
	d__Bacteria; p__Proteobacteria; c__Alphaproteobacteria; o__Rhizobiales	0	33	9	1.42	59
	d__Bacteria; p__Proteobacteria; c__Alphaproteobacteria; o__Rhizobiales	0	90	45	4	73
	d__Bacteria; p__Proteobacteria; c__Alphaproteobacteria; o__Rhizobiales	0	40	125	2	70
	d__Bacteria; p__Proteobacteria; c__Alphaproteobacteria; o__Rhizobiales	0	42.1	70	6.03	62
	d__Bacteria; p__Proteobacteria; c__Alphaproteobacteria; o__Rhizobiales	0	40	0	5.89	73
	d__Bacteria; p__Proteobacteria; c__Alphaproteobacteria; o__Rhizobiales	0	40	10	1.1	76
	d__Bacteria; p__Proteobacteria; c__Alphaproteobacteria; o__Rhizobiales	0	40	180	1.26	56
	d__Bacteria; p__Proteobacteria; c__Alphaproteobacteria; o__Rhizobiales	0	180	0	1.05	72
	d__Bacteria; p__Proteobacteria; c__Alphaproteobacteria; o__Rhizobiales	0	70	200	2.09	68
	d__Bacteria; p__Proteobacteria; c__Alphaproteobacteria; o__Rhizobiales	0	55	228.68	0.77	66
	d__Bacteria; p__Proteobacteria; c__Alphaproteobacteria; o__Rhizobiales	0	40	60	1.21	58
	d__Bacteria; p__Firmicutes; c__Syntrophomonadia; o__Syntrophomonadales	4	33	480	0.916	79
	d__Bacteria; p__Firmicutes; c__Syntrophomonadia; o__Syntrophomonadales	0	80	110	2.39	58
	d__Bacteria; p__Firmicutes; c__Syntrophomonadia; o__Syntrophomonadales	0	20	30	0.72	56
	d__Bacteria; p__Firmicutes; c__Syntrophomonadia; o__Syntrophomonadales	0	91	40	3.42	75
	d__Bacteria; p__Firmicutes; c__Syntrophomonadia; o__Syntrophomonadales	0	33	9	1.42	59
	d__Bacteria; p__Firmicutes; c__Syntrophomonadia; o__Syntrophomonadales	0	45	30	5.14	74
	d__Bacteria; p__Firmicutes; c__Syntrophomonadia; o__Syntrophomonadales	0	40	10	1.1	76
	d__Bacteria; p__Firmicutes; c__Syntrophomonadia; o__Syntrophomonadales	0	58.5	35	2.27	69
	d__Bacteria; p__Firmicutes; c__Syntrophomonadia; o__Syntrophomonadales	0	45	130	1.3	56
	d__Bacteria; p__Firmicutes; c__Syntrophomonadia; o__Syntrophomonadales	0	35	279	0.97	73
	d__Bacteria; p__Firmicutes; c__Syntrophomonadia; o__Syntrophomonadales	0	30	12	2	63
	d__Bacteria; p__Firmicutes; c__Syntrophomonadia; o__Syntrophomonadales	0	65	35	5.83	70
	d__Bacteria; p__Firmicutes; c__Syntrophomonadia; o__Syntrophomonadales	0	160		13	63
	d__Bacteria; p__Firmicutes; c__Syntrophomonadia; o__Syntrophomonadales	0	30	30	1.1	75
	d__Bacteria; p__Firmicutes; c__Syntrophomonadia; o__Syntrophomonadales	0	70	200	2.09	68
	d__Bacteria; p__Firmicutes; c__Syntrophomonadia; o__Syntrophomonadales	0	90	45	4	73
	d__Bacteria; p__Firmicutes; c__Syntrophomonadia; o__Syntrophomonadales	0	40	100	0.81	57
	d__Bacteria; p__Firmicutes; c__Syntrophomonadia; o__Syntrophomonadales	0	40	180	1.26	56
	d__Bacteria; p__Firmicutes; c__Syntrophomonadia; o__Syntrophomonadales	0	60	50	1.9	59
	d__Bacteria; p__Firmicutes; c__Syntrophomonadia; o__Syntrophomonadales	0	42.1	70	6.03	62
	d__Bacteria; p__Firmicutes; c__Syntrophomonadia; o__Syntrophomonadales	0	40	125	2	70
	d__Bacteria; p__Firmicutes; c__Syntrophomonadia; o__Syntrophomonadales	0	55	228.68	0.77	66
	d__Bacteria; p__Firmicutes; c__Syntrophomonadia; o__Syntrophomonadales	0	40	60	1.21	58
	d__Bacteria; p__Firmicutes; c__Syntrophomonadia; o__Syntrophomonadales	0	32	29.8	2.41	60
	d__Bacteria; p__Firmicutes; c__Syntrophomonadia; o__Syntrophomonadales	0	160	4	43	66
	d__Bacteria; p__Firmicutes; c__Syntrophomonadia; o__Syntrophomonadales	0	40	0	5.89	73
	d__Bacteria; p__Firmicutes; c__Syntrophomonadia; o__Syntrophomonadales	0	180	0	1.05	72
	d__Bacteria; p__Firmicutes; c__Syntrophomonadia; o__Syntrophomonadales	0	80	10	3.3	60
	d__Bacteria; p__Patescibacteria; c__Saccharimonadia; o__Saccharimonadales	4	40	10	1.1	76
	d__Bacteria; p__Patescibacteria; c__Saccharimonadia; o__Saccharimonadales	3	40	0	5.89	73
	d__Bacteria; p__Patescibacteria; c__Saccharimonadia; o__Saccharimonadales	2	80	110	2.39	58
	d__Bacteria; p__Patescibacteria; c__Saccharimonadia; o__Saccharimonadales	0	20	30	0.72	56
	d__Bacteria; p__Patescibacteria; c__Saccharimonadia; o__Saccharimonadales	0	33	480	0.916	79
	d__Bacteria; p__Patescibacteria; c__Saccharimonadia; o__Saccharimonadales	0	91	40	3.42	75
	d__Bacteria; p__Patescibacteria; c__Saccharimonadia; o__Saccharimonadales	0	33	9	1.42	59
	d__Bacteria; p__Patescibacteria; c__Saccharimonadia; o__Saccharimonadales	0	65	35	5.83	70
	d__Bacteria; p__Patescibacteria; c__Saccharimonadia; o__Saccharimonadales	0	40	100	0.81	57
	d__Bacteria; p__Patescibacteria; c__Saccharimonadia; o__Saccharimonadales	0	40	180	1.26	56
	d__Bacteria; p__Patescibacteria; c__Saccharimonadia; o__Saccharimonadales	0	32	29.8	2.41	60
	d__Bacteria; p__Patescibacteria; c__Saccharimonadia; o__Saccharimonadales	0	45	30	5.14	74
	d__Bacteria; p__Patescibacteria; c__Saccharimonadia; o__Saccharimonadales	0	30	12	2	63
	d__Bacteria; p__Patescibacteria; c__Saccharimonadia; o__Saccharimonadales	0	58.5	35	2.27	69
	d__Bacteria; p__Patescibacteria; c__Saccharimonadia; o__Saccharimonadales	0	35	279	0.97	73
	d__Bacteria; p__Patescibacteria; c__Saccharimonadia; o__Saccharimonadales	0	80	10	3.3	60
	d__Bacteria; p__Patescibacteria; c__Saccharimonadia; o__Saccharimonadales	0	30	30	1.1	75
	d__Bacteria; p__Patescibacteria; c__Saccharimonadia; o__Saccharimonadales	0	90	45	4	73
	d__Bacteria; p__Patescibacteria; c__Saccharimonadia; o__Saccharimonadales	0	180	0	1.05	72
	d__Bacteria; p__Patescibacteria; c__Saccharimonadia; o__Saccharimonadales	0	70	200	2.09	68
	d__Bacteria; p__Patescibacteria; c__Saccharimonadia; o__Saccharimonadales	0	45	130	1.3	56
	d__Bacteria; p__Patescibacteria; c__Saccharimonadia; o__Saccharimonadales	0	42.1	70	6.03	62
	d__Bacteria; p__Patescibacteria; c__Saccharimonadia; o__Saccharimonadales	0	60	50	1.9	59
	d__Bacteria; p__Patescibacteria; c__Saccharimonadia; o__Saccharimonadales	0	160		13	63
	d__Bacteria; p__Patescibacteria; c__Saccharimonadia; o__Saccharimonadales	0	160	4	43	66
	d__Bacteria; p__Patescibacteria; c__Saccharimonadia; o__Saccharimonadales	0	55	228.68	0.77	66
	d__Bacteria; p__Patescibacteria; c__Saccharimonadia; o__Saccharimonadales	0	40	60	1.21	58
	d__Bacteria; p__Patescibacteria; c__Saccharimonadia; o__Saccharimonadales	0	40	125	2	70
	d__Bacteria; p__Proteobacteria; c__Alphaproteobacteria; o__Sphingomonadales	2	65	35	5.83	70
	d__Bacteria; p__Proteobacteria; c__Alphaproteobacteria; o__Sphingomonadales	0	160		13	63
	d__Bacteria; p__Proteobacteria; c__Alphaproteobacteria; o__Sphingomonadales	0	30	30	1.1	75
	d__Bacteria; p__Proteobacteria; c__Alphaproteobacteria; o__Sphingomonadales	0	160	4	43	66
	d__Bacteria; p__Proteobacteria; c__Alphaproteobacteria; o__Sphingomonadales	0	60	50	1.9	59
	d__Bacteria; p__Proteobacteria; c__Alphaproteobacteria; o__Sphingomonadales	0	32	29.8	2.41	60
	d__Bacteria; p__Proteobacteria; c__Alphaproteobacteria; o__Sphingomonadales	0	80	10	3.3	60
	d__Bacteria; p__Proteobacteria; c__Alphaproteobacteria; o__Sphingomonadales	0	91	40	3.42	75
	d__Bacteria; p__Proteobacteria; c__Alphaproteobacteria; o__Sphingomonadales	0	35	279	0.97	73
	d__Bacteria; p__Proteobacteria; c__Alphaproteobacteria; o__Sphingomonadales	0	80	110	2.39	58
	d__Bacteria; p__Proteobacteria; c__Alphaproteobacteria; o__Sphingomonadales	0	58.5	35	2.27	69
	d__Bacteria; p__Proteobacteria; c__Alphaproteobacteria; o__Sphingomonadales	0	30	12	2	63
	d__Bacteria; p__Proteobacteria; c__Alphaproteobacteria; o__Sphingomonadales	0	40	10	1.1	76
	d__Bacteria; p__Proteobacteria; c__Alphaproteobacteria; o__Sphingomonadales	0	33	480	0.916	79
	d__Bacteria; p__Proteobacteria; c__Alphaproteobacteria; o__Sphingomonadales	0	33	9	1.42	59
	d__Bacteria; p__Proteobacteria; c__Alphaproteobacteria; o__Sphingomonadales	0	20	30	0.72	56
	d__Bacteria; p__Proteobacteria; c__Alphaproteobacteria; o__Sphingomonadales	0	45	130	1.3	56
	d__Bacteria; p__Proteobacteria; c__Alphaproteobacteria; o__Sphingomonadales	0	40	125	2	70
	d__Bacteria; p__Proteobacteria; c__Alphaproteobacteria; o__Sphingomonadales	0	42.1	70	6.03	62
	d__Bacteria; p__Proteobacteria; c__Alphaproteobacteria; o__Sphingomonadales	0	45	30	5.14	74
	d__Bacteria; p__Proteobacteria; c__Alphaproteobacteria; o__Sphingomonadales	0	180	0	1.05	72
	d__Bacteria; p__Proteobacteria; c__Alphaproteobacteria; o__Sphingomonadales	0	70	200	2.09	68
	d__Bacteria; p__Proteobacteria; c__Alphaproteobacteria; o__Sphingomonadales	0	40	180	1.26	56
	d__Bacteria; p__Proteobacteria; c__Alphaproteobacteria; o__Sphingomonadales	0	40	0	5.89	73
	d__Bacteria; p__Proteobacteria; c__Alphaproteobacteria; o__Sphingomonadales	0	40	60	1.21	58
	d__Bacteria; p__Proteobacteria; c__Alphaproteobacteria; o__Sphingomonadales	0	55	228.68	0.77	66
	d__Bacteria; p__Proteobacteria; c__Alphaproteobacteria; o__Sphingomonadales	0	40	100	0.81	57
	d__Bacteria; p__Proteobacteria; c__Alphaproteobacteria; o__Sphingomonadales	0	90	45	4	73
	d__Bacteria; p__Proteobacteria; c__Alphaproteobacteria; o__Caulobacterales	2	40	125	2	70
	d__Bacteria; p__Proteobacteria; c__Alphaproteobacteria; o__Caulobacterales	0	20	30	0.72	56
	d__Bacteria; p__Proteobacteria; c__Alphaproteobacteria; o__Caulobacterales	0	35	279	0.97	73
	d__Bacteria; p__Proteobacteria; c__Alphaproteobacteria; o__Caulobacterales	0	65	35	5.83	70
	d__Bacteria; p__Proteobacteria; c__Alphaproteobacteria; o__Caulobacterales	0	32	29.8	2.41	60
	d__Bacteria; p__Proteobacteria; c__Alphaproteobacteria; o__Caulobacterales	0	80	10	3.3	60
	d__Bacteria; p__Proteobacteria; c__Alphaproteobacteria; o__Caulobacterales	0	40	10	1.1	76
	d__Bacteria; p__Proteobacteria; c__Alphaproteobacteria; o__Caulobacterales	0	160	4	43	66
	d__Bacteria; p__Proteobacteria; c__Alphaproteobacteria; o__Caulobacterales	0	160		13	63
	d__Bacteria; p__Proteobacteria; c__Alphaproteobacteria; o__Caulobacterales	0	33	9	1.42	59
	d__Bacteria; p__Proteobacteria; c__Alphaproteobacteria; o__Caulobacterales	0	30	12	2	63
	d__Bacteria; p__Proteobacteria; c__Alphaproteobacteria; o__Caulobacterales	0	33	480	0.916	79
	d__Bacteria; p__Proteobacteria; c__Alphaproteobacteria; o__Caulobacterales	0	40	180	1.26	56
	d__Bacteria; p__Proteobacteria; c__Alphaproteobacteria; o__Caulobacterales	0	91	40	3.42	75
	d__Bacteria; p__Proteobacteria; c__Alphaproteobacteria; o__Caulobacterales	0	30	30	1.1	75
	d__Bacteria; p__Proteobacteria; c__Alphaproteobacteria; o__Caulobacterales	0	70	200	2.09	68
	d__Bacteria; p__Proteobacteria; c__Alphaproteobacteria; o__Caulobacterales	0	60	50	1.9	59
	d__Bacteria; p__Proteobacteria; c__Alphaproteobacteria; o__Caulobacterales	0	42.1	70	6.03	62
	d__Bacteria; p__Proteobacteria; c__Alphaproteobacteria; o__Caulobacterales	0	58.5	35	2.27	69
	d__Bacteria; p__Proteobacteria; c__Alphaproteobacteria; o__Caulobacterales	0	80	110	2.39	58
	d__Bacteria; p__Proteobacteria; c__Alphaproteobacteria; o__Caulobacterales	0	55	228.68	0.77	66
	d__Bacteria; p__Proteobacteria; c__Alphaproteobacteria; o__Caulobacterales	0	90	45	4	73
	d__Bacteria; p__Proteobacteria; c__Alphaproteobacteria; o__Caulobacterales	0	40	100	0.81	57
	d__Bacteria; p__Proteobacteria; c__Alphaproteobacteria; o__Caulobacterales	0	40	60	1.21	58
	d__Bacteria; p__Proteobacteria; c__Alphaproteobacteria; o__Caulobacterales	0	45	130	1.3	56
	d__Bacteria; p__Proteobacteria; c__Alphaproteobacteria; o__Caulobacterales	0	40	0	5.89	73
	d__Bacteria; p__Proteobacteria; c__Alphaproteobacteria; o__Caulobacterales	0	180	0	1.05	72
	d__Bacteria; p__Proteobacteria; c__Alphaproteobacteria; o__Caulobacterales	0	45	30	5.14	74
	d__Bacteria; p__Firmicutes; c__Bacilli; o__Staphylococcales	2	40	100	0.81	57
	d__Bacteria; p__Firmicutes; c__Bacilli; o__Staphylococcales	0	20	30	0.72	56
	d__Bacteria; p__Firmicutes; c__Bacilli; o__Staphylococcales	0	40	10	1.1	76
	d__Bacteria; p__Firmicutes; c__Bacilli; o__Staphylococcales	0	91	40	3.42	75
	d__Bacteria; p__Firmicutes; c__Bacilli; o__Staphylococcales	0	160	4	43	66
	d__Bacteria; p__Firmicutes; c__Bacilli; o__Staphylococcales	0	32	29.8	2.41	60
	d__Bacteria; p__Firmicutes; c__Bacilli; o__Staphylococcales	0	30	12	2	63
	d__Bacteria; p__Firmicutes; c__Bacilli; o__Staphylococcales	0	35	279	0.97	73
	d__Bacteria; p__Firmicutes; c__Bacilli; o__Staphylococcales	0	33	9	1.42	59
	d__Bacteria; p__Firmicutes; c__Bacilli; o__Staphylococcales	0	60	50	1.9	59
	d__Bacteria; p__Firmicutes; c__Bacilli; o__Staphylococcales	0	160		13	63
	d__Bacteria; p__Firmicutes; c__Bacilli; o__Staphylococcales	0	65	35	5.83	70
	d__Bacteria; p__Firmicutes; c__Bacilli; o__Staphylococcales	0	40	180	1.26	56
	d__Bacteria; p__Firmicutes; c__Bacilli; o__Staphylococcales	0	30	30	1.1	75
	d__Bacteria; p__Firmicutes; c__Bacilli; o__Staphylococcales	0	33	480	0.916	79
	d__Bacteria; p__Firmicutes; c__Bacilli; o__Staphylococcales	0	58.5	35	2.27	69
	d__Bacteria; p__Firmicutes; c__Bacilli; o__Staphylococcales	0	70	200	2.09	68
	d__Bacteria; p__Firmicutes; c__Bacilli; o__Staphylococcales	0	180	0	1.05	72
	d__Bacteria; p__Firmicutes; c__Bacilli; o__Staphylococcales	0	45	30	5.14	74
	d__Bacteria; p__Firmicutes; c__Bacilli; o__Staphylococcales	0	90	45	4	73
	d__Bacteria; p__Firmicutes; c__Bacilli; o__Staphylococcales	0	80	10	3.3	60
	d__Bacteria; p__Firmicutes; c__Bacilli; o__Staphylococcales	0	45	130	1.3	56
	d__Bacteria; p__Firmicutes; c__Bacilli; o__Staphylococcales	0	40	0	5.89	73
	d__Bacteria; p__Firmicutes; c__Bacilli; o__Staphylococcales	0	55	228.68	0.77	66
	d__Bacteria; p__Firmicutes; c__Bacilli; o__Staphylococcales	0	40	60	1.21	58
	d__Bacteria; p__Firmicutes; c__Bacilli; o__Staphylococcales	0	40	125	2	70
	d__Bacteria; p__Firmicutes; c__Bacilli; o__Staphylococcales	0	42.1	70	6.03	62
	d__Bacteria; p__Firmicutes; c__Bacilli; o__Staphylococcales	0	80	110	2.39	58

## Sheet: Family
Sample ID	Taxon	Abundance	PV [ml]	RBV [ml]	PSA [ng/ml]	Age [years]
Patient-005	d__Bacteria; p__Firmicutes; c__Clostridia; o__Lachnospirales; f__Lachnospiraceae	60636	35	279	0.97	73
Patient-008	d__Bacteria; p__Firmicutes; c__Clostridia; o__Lachnospirales; f__Lachnospiraceae	53407	55	228.68	0.77	66
Patient-024	d__Bacteria; p__Firmicutes; c__Clostridia; o__Lachnospirales; f__Lachnospiraceae	45960	40	100	0.81	57
Patient-009	d__Bacteria; p__Firmicutes; c__Clostridia; o__Lachnospirales; f__Lachnospiraceae	45772	91	40	3.42	75
Patient-010	d__Bacteria; p__Firmicutes; c__Clostridia; o__Lachnospirales; f__Lachnospiraceae	43627	90	45	4	73
Patient-027	d__Bacteria; p__Firmicutes; c__Clostridia; o__Lachnospirales; f__Lachnospiraceae	41523	33	9	1.42	59
Patient-004	d__Bacteria; p__Firmicutes; c__Clostridia; o__Lachnospirales; f__Lachnospiraceae	39883	40	0	5.89	73
Patient-002	d__Bacteria; p__Firmicutes; c__Clostridia; o__Lachnospirales; f__Lachnospiraceae	39725	45	130	1.3	56
Patient-021	d__Bacteria; p__Firmicutes; c__Clostridia; o__Lachnospirales; f__Lachnospiraceae	38579	80	10	3.3	60
Patient-014	d__Bacteria; p__Firmicutes; c__Clostridia; o__Lachnospirales; f__Lachnospiraceae	37917	32	29.8	2.41	60
Patient-023	d__Bacteria; p__Firmicutes; c__Clostridia; o__Lachnospirales; f__Lachnospiraceae	36790	20	30	0.72	56
Patient-007	d__Bacteria; p__Firmicutes; c__Clostridia; o__Lachnospirales; f__Lachnospiraceae	35835	40	180	1.26	56
Patient-020	d__Bacteria; p__Firmicutes; c__Clostridia; o__Lachnospirales; f__Lachnospiraceae	33797	180	0	1.05	72
Patient-017	d__Bacteria; p__Firmicutes; c__Clostridia; o__Lachnospirales; f__Lachnospiraceae	31910	40	10	1.1	76
Patient-028	d__Bacteria; p__Firmicutes; c__Clostridia; o__Lachnospirales; f__Lachnospiraceae	29879	160	4	43	66
Patient-019	d__Bacteria; p__Firmicutes; c__Clostridia; o__Lachnospirales; f__Lachnospiraceae	28662	40	60	1.21	58
Patient-013	d__Bacteria; p__Firmicutes; c__Clostridia; o__Lachnospirales; f__Lachnospiraceae	27033	30	12	2	63
Patient-003	d__Bacteria; p__Firmicutes; c__Clostridia; o__Lachnospirales; f__Lachnospiraceae	26888	42.1	70	6.03	62
Patient-012	d__Bacteria; p__Firmicutes; c__Clostridia; o__Lachnospirales; f__Lachnospiraceae	26558	58.5	35	2.27	69
Patient-011	d__Bacteria; p__Firmicutes; c__Clostridia; o__Lachnospirales; f__Lachnospiraceae	25429	65	35	5.83	70
Patient-001	d__Bacteria; p__Firmicutes; c__Clostridia; o__Lachnospirales; f__Lachnospiraceae	25199	70	200	2.09	68
Patient-015	d__Bacteria; p__Firmicutes; c__Clostridia; o__Lachnospirales; f__Lachnospiraceae	24219	80	110	2.39	58
Patient-018	d__Bacteria; p__Firmicutes; c__Clostridia; o__Lachnospirales; f__Lachnospiraceae	22932	60	50	1.9	59
Patient-022	d__Bacteria; p__Firmicutes; c__Clostridia; o__Lachnospirales; f__Lachnospiraceae	19778	45	30	5.14	74
Patient-026	d__Bacteria; p__Firmicutes; c__Clostridia; o__Lachnospirales; f__Lachnospiraceae	19565	33	480	0.916	79
Patient-016	d__Bacteria; p__Firmicutes; c__Clostridia; o__Lachnospirales; f__Lachnospiraceae	17561	30	30	1.1	75
Patient-025	d__Bacteria; p__Firmicutes; c__Clostridia; o__Lachnospirales; f__Lachnospiraceae	17284	160		13	63
Patient-006	d__Bacteria; p__Firmicutes; c__Clostridia; o__Lachnospirales; f__Lachnospiraceae	12996	40	125	2	70
Patient-006	d__Bacteria; p__Bacteroidota; c__Bacteroidia; o__Bacteroidales; f__Prevotellaceae	53935	45	30	5.14	74
Patient-026	d__Bacteria; p__Bacteroidota; c__Bacteroidia; o__Bacteroidales; f__Prevotellaceae	39085	160		13	63
Patient-016	d__Bacteria; p__Bacteroidota; c__Bacteroidia; o__Bacteroidales; f__Prevotellaceae	23515	80	110	2.39	58
Patient-022	d__Bacteria; p__Bacteroidota; c__Bacteroidia; o__Bacteroidales; f__Prevotellaceae	19146	42.1	70	6.03	62
Patient-019	d__Bacteria; p__Bacteroidota; c__Bacteroidia; o__Bacteroidales; f__Prevotellaceae	17946	30	30	1.1	75
Patient-025	d__Bacteria; p__Bacteroidota; c__Bacteroidia; o__Bacteroidales; f__Prevotellaceae	16356	30	12	2	63
Patient-003	d__Bacteria; p__Bacteroidota; c__Bacteroidia; o__Bacteroidales; f__Prevotellaceae	14598	40	180	1.26	56
Patient-001	d__Bacteria; p__Bacteroidota; c__Bacteroidia; o__Bacteroidales; f__Prevotellaceae	11377	40	100	0.81	57
Patient-015	d__Bacteria; p__Bacteroidota; c__Bacteroidia; o__Bacteroidales; f__Prevotellaceae	10809	160	4	43	66
Patient-011	d__Bacteria; p__Bacteroidota; c__Bacteroidia; o__Bacteroidales; f__Prevotellaceae	4057	90	45	4	73
Patient-021	d__Bacteria; p__Bacteroidota; c__Bacteroidia; o__Bacteroidales; f__Prevotellaceae	2999	40	60	1.21	58
Patient-004	d__Bacteria; p__Bacteroidota; c__Bacteroidia; o__Bacteroidales; f__Prevotellaceae	1425	40	0	5.89	73
Patient-007	d__Bacteria; p__Bacteroidota; c__Bacteroidia; o__Bacteroidales; f__Prevotellaceae	1264	70	200	2.09	68
Patient-020	d__Bacteria; p__Bacteroidota; c__Bacteroidia; o__Bacteroidales; f__Prevotellaceae	632	58.5	35	2.27	69
Patient-002	d__Bacteria; p__Bacteroidota; c__Bacteroidia; o__Bacteroidales; f__Prevotellaceae	509	91	40	3.42	75
Patient-017	d__Bacteria; p__Bacteroidota; c__Bacteroidia; o__Bacteroidales; f__Prevotellaceae	505	40	125	2	70
Patient-014	d__Bacteria; p__Bacteroidota; c__Bacteroidia; o__Bacteroidales; f__Prevotellaceae	95	40	10	1.1	76
Patient-012	d__Bacteria; p__Bacteroidota; c__Bacteroidia; o__Bacteroidales; f__Prevotellaceae	8	45	130	1.3	56
Patient-018	d__Bacteria; p__Bacteroidota; c__Bacteroidia; o__Bacteroidales; f__Prevotellaceae	6	55	228.68	0.77	66
Patient-023	d__Bacteria; p__Bacteroidota; c__Bacteroidia; o__Bacteroidales; f__Prevotellaceae	0	33	480	0.916	79
Patient-010	d__Bacteria; p__Bacteroidota; c__Bacteroidia; o__Bacteroidales; f__Prevotellaceae	0	180	0	1.05	72
Patient-013	d__Bacteria; p__Bacteroidota; c__Bacteroidia; o__Bacteroidales; f__Prevotellaceae	0	60	50	1.9	59
Patient-005	d__Bacteria; p__Bacteroidota; c__Bacteroidia; o__Bacteroidales; f__Prevotellaceae	0	80	10	3.3	60
Patient-009	d__Bacteria; p__Bacteroidota; c__Bacteroidia; o__Bacteroidales; f__Prevotellaceae	0	32	29.8	2.41	60
Patient-008	d__Bacteria; p__Bacteroidota; c__Bacteroidia; o__Bacteroidales; f__Prevotellaceae	0	20	30	0.72	56
Patient-027	d__Bacteria; p__Bacteroidota; c__Bacteroidia; o__Bacteroidales; f__Prevotellaceae	0	65	35	5.83	70
Patient-028	d__Bacteria; p__Bacteroidota; c__Bacteroidia; o__Bacteroidales; f__Prevotellaceae	0	33	9	1.42	59
Patient-024	d__Bacteria; p__Bacteroidota; c__Bacteroidia; o__Bacteroidales; f__Prevotellaceae	0	35	279	0.97	73
Patient-013	d__Bacteria; p__Bacteroidota; c__Bacteroidia; o__Bacteroidales; f__Bacteroidaceae	48850	65	35	5.83	70
Patient-028	d__Bacteria; p__Bacteroidota; c__Bacteroidia; o__Bacteroidales; f__Bacteroidaceae	47761	180	0	1.05	72
Patient-012	d__Bacteria; p__Bacteroidota; c__Bacteroidia; o__Bacteroidales; f__Bacteroidaceae	45677	40	10	1.1	76
Patient-027	d__Bacteria; p__Bacteroidota; c__Bacteroidia; o__Bacteroidales; f__Bacteroidaceae	37835	33	480	0.916	79
Patient-010	d__Bacteria; p__Bacteroidota; c__Bacteroidia; o__Bacteroidales; f__Bacteroidaceae	36130	20	30	0.72	56
Patient-024	d__Bacteria; p__Bacteroidota; c__Bacteroidia; o__Bacteroidales; f__Bacteroidaceae	29067	30	12	2	63
Patient-003	d__Bacteria; p__Bacteroidota; c__Bacteroidia; o__Bacteroidales; f__Bacteroidaceae	28687	60	50	1.9	59
Patient-021	d__Bacteria; p__Bacteroidota; c__Bacteroidia; o__Bacteroidales; f__Bacteroidaceae	26791	40	0	5.89	73
Patient-016	d__Bacteria; p__Bacteroidota; c__Bacteroidia; o__Bacteroidales; f__Bacteroidaceae	26004	42.1	70	6.03	62
Patient-026	d__Bacteria; p__Bacteroidota; c__Bacteroidia; o__Bacteroidales; f__Bacteroidaceae	25260	40	60	1.21	58
Patient-011	d__Bacteria; p__Bacteroidota; c__Bacteroidia; o__Bacteroidales; f__Bacteroidaceae	24134	58.5	35	2.27	69
Patient-020	d__Bacteria; p__Bacteroidota; c__Bacteroidia; o__Bacteroidales; f__Bacteroidaceae	24064	55	228.68	0.77	66
Patient-022	d__Bacteria; p__Bacteroidota; c__Bacteroidia; o__Bacteroidales; f__Bacteroidaceae	23924	80	10	3.3	60
Patient-009	d__Bacteria; p__Bacteroidota; c__Bacteroidia; o__Bacteroidales; f__Bacteroidaceae	16287	40	125	2	70
Patient-023	d__Bacteria; p__Bacteroidota; c__Bacteroidia; o__Bacteroidales; f__Bacteroidaceae	15844	32	29.8	2.41	60
Patient-004	d__Bacteria; p__Bacteroidota; c__Bacteroidia; o__Bacteroidales; f__Bacteroidaceae	15428	70	200	2.09	68
Patient-025	d__Bacteria; p__Bacteroidota; c__Bacteroidia; o__Bacteroidales; f__Bacteroidaceae	14431	40	180	1.26	56
Patient-017	d__Bacteria; p__Bacteroidota; c__Bacteroidia; o__Bacteroidales; f__Bacteroidaceae	13314	91	40	3.42	75
Patient-002	d__Bacteria; p__Bacteroidota; c__Bacteroidia; o__Bacteroidales; f__Bacteroidaceae	11960	45	130	1.3	56
Patient-008	d__Bacteria; p__Bacteroidota; c__Bacteroidia; o__Bacteroidales; f__Bacteroidaceae	10756	30	30	1.1	75
Patient-014	d__Bacteria; p__Bacteroidota; c__Bacteroidia; o__Bacteroidales; f__Bacteroidaceae	8578	80	110	2.39	58
Patient-018	d__Bacteria; p__Bacteroidota; c__Bacteroidia; o__Bacteroidales; f__Bacteroidaceae	6921	160	4	43	66
Patient-006	d__Bacteria; p__Bacteroidota; c__Bacteroidia; o__Bacteroidales; f__Bacteroidaceae	6539	33	9	1.42	59
Patient-005	d__Bacteria; p__Bacteroidota; c__Bacteroidia; o__Bacteroidales; f__Bacteroidaceae	4304	45	30	5.14	74
Patient-007	d__Bacteria; p__Bacteroidota; c__Bacteroidia; o__Bacteroidales; f__Bacteroidaceae	3112	160		13	63
Patient-019	d__Bacteria; p__Bacteroidota; c__Bacteroidia; o__Bacteroidales; f__Bacteroidaceae	706	35	279	0.97	73
Patient-001	d__Bacteria; p__Bacteroidota; c__Bacteroidia; o__Bacteroidales; f__Bacteroidaceae	630	90	45	4	73
Patient-015	d__Bacteria; p__Bacteroidota; c__Bacteroidia; o__Bacteroidales; f__Bacteroidaceae	562	40	100	0.81	57
Patient-028	d__Bacteria; p__Firmicutes; c__Clostridia; o__Oscillospirales; f__Ruminococcaceae	40109	45	130	1.3	56
Patient-006	d__Bacteria; p__Firmicutes; c__Clostridia; o__Oscillospirales; f__Ruminococcaceae	31611	33	9	1.42	59
Patient-011	d__Bacteria; p__Firmicutes; c__Clostridia; o__Oscillospirales; f__Ruminococcaceae	28366	60	50	1.9	59
Patient-022	d__Bacteria; p__Firmicutes; c__Clostridia; o__Oscillospirales; f__Ruminococcaceae	27861	33	480	0.916	79
Patient-024	d__Bacteria; p__Firmicutes; c__Clostridia; o__Oscillospirales; f__Ruminococcaceae	26616	40	180	1.26	56
Patient-025	d__Bacteria; p__Firmicutes; c__Clostridia; o__Oscillospirales; f__Ruminococcaceae	25081	40	60	1.21	58
Patient-015	d__Bacteria; p__Firmicutes; c__Clostridia; o__Oscillospirales; f__Ruminococcaceae	24531	40	0	5.89	73
Patient-027	d__Bacteria; p__Firmicutes; c__Clostridia; o__Oscillospirales; f__Ruminococcaceae	23306	58.5	35	2.27	69
Patient-007	d__Bacteria; p__Firmicutes; c__Clostridia; o__Oscillospirales; f__Ruminococcaceae	22656	91	40	3.42	75
Patient-016	d__Bacteria; p__Firmicutes; c__Clostridia; o__Oscillospirales; f__Ruminococcaceae	22599	70	200	2.09	68
Patient-009	d__Bacteria; p__Firmicutes; c__Clostridia; o__Oscillospirales; f__Ruminococcaceae	22477	160		13	63
Patient-012	d__Bacteria; p__Firmicutes; c__Clostridia; o__Oscillospirales; f__Ruminococcaceae	22404	30	30	1.1	75
Patient-001	d__Bacteria; p__Firmicutes; c__Clostridia; o__Oscillospirales; f__Ruminococcaceae	22346	42.1	70	6.03	62
Patient-013	d__Bacteria; p__Firmicutes; c__Clostridia; o__Oscillospirales; f__Ruminococcaceae	20209	20	30	0.72	56
Patient-026	d__Bacteria; p__Firmicutes; c__Clostridia; o__Oscillospirales; f__Ruminococcaceae	18793	160	4	43	66
Patient-002	d__Bacteria; p__Firmicutes; c__Clostridia; o__Oscillospirales; f__Ruminococcaceae	18754	80	10	3.3	60
Patient-003	d__Bacteria; p__Firmicutes; c__Clostridia; o__Oscillospirales; f__Ruminococcaceae	18495	65	35	5.83	70
Patient-020	d__Bacteria; p__Firmicutes; c__Clostridia; o__Oscillospirales; f__Ruminococcaceae	18321	40	10	1.1	76
Patient-008	d__Bacteria; p__Firmicutes; c__Clostridia; o__Oscillospirales; f__Ruminococcaceae	17941	90	45	4	73
Patient-010	d__Bacteria; p__Firmicutes; c__Clostridia; o__Oscillospirales; f__Ruminococcaceae	17136	35	279	0.97	73
Patient-019	d__Bacteria; p__Firmicutes; c__Clostridia; o__Oscillospirales; f__Ruminococcaceae	16711	32	29.8	2.41	60
Patient-004	d__Bacteria; p__Firmicutes; c__Clostridia; o__Oscillospirales; f__Ruminococcaceae	15995	45	30	5.14	74
Patient-017	d__Bacteria; p__Firmicutes; c__Clostridia; o__Oscillospirales; f__Ruminococcaceae	15680	80	110	2.39	58
Patient-018	d__Bacteria; p__Firmicutes; c__Clostridia; o__Oscillospirales; f__Ruminococcaceae	12987	40	100	0.81	57
Patient-014	d__Bacteria; p__Firmicutes; c__Clostridia; o__Oscillospirales; f__Ruminococcaceae	10753	30	12	2	63
Patient-021	d__Bacteria; p__Firmicutes; c__Clostridia; o__Oscillospirales; f__Ruminococcaceae	8078	55	228.68	0.77	66
Patient-023	d__Bacteria; p__Firmicutes; c__Clostridia; o__Oscillospirales; f__Ruminococcaceae	5546	40	125	2	70
Patient-005	d__Bacteria; p__Firmicutes; c__Clostridia; o__Oscillospirales; f__Ruminococcaceae	2885	180	0	1.05	72
Patient-027	d__Bacteria; p__Firmicutes; c__Clostridia; o__Oscillospirales; f__Oscillospiraceae	25965	40	125	2	70
Patient-016	d__Bacteria; p__Firmicutes; c__Clostridia; o__Oscillospirales; f__Oscillospiraceae	16868	160		13	63
Patient-028	d__Bacteria; p__Firmicutes; c__Clostridia; o__Oscillospirales; f__Oscillospiraceae	14802	91	40	3.42	75
Patient-001	d__Bacteria; p__Firmicutes; c__Clostridia; o__Oscillospirales; f__Oscillospiraceae	14413	80	110	2.39	58
Patient-002	d__Bacteria; p__Firmicutes; c__Clostridia; o__Oscillospirales; f__Oscillospiraceae	13165	32	29.8	2.41	60
Patient-022	d__Bacteria; p__Firmicutes; c__Clostridia; o__Oscillospirales; f__Oscillospiraceae	12908	160	4	43	66
Patient-011	d__Bacteria; p__Firmicutes; c__Clostridia; o__Oscillospirales; f__Oscillospiraceae	12102	42.1	70	6.03	62
Patient-003	d__Bacteria; p__Firmicutes; c__Clostridia; o__Oscillospirales; f__Oscillospiraceae	10678	55	228.68	0.77	66
Patient-006	d__Bacteria; p__Firmicutes; c__Clostridia; o__Oscillospirales; f__Oscillospiraceae	9611	33	480	0.916	79
Patient-025	d__Bacteria; p__Firmicutes; c__Clostridia; o__Oscillospirales; f__Oscillospiraceae	8993	45	30	5.14	74
Patient-008	d__Bacteria; p__Firmicutes; c__Clostridia; o__Oscillospirales; f__Oscillospiraceae	8971	40	100	0.81	57
Patient-024	d__Bacteria; p__Firmicutes; c__Clostridia; o__Oscillospirales; f__Oscillospiraceae	8946	60	50	1.9	59
Patient-015	d__Bacteria; p__Firmicutes; c__Clostridia; o__Oscillospirales; f__Oscillospiraceae	8629	30	30	1.1	75
Patient-023	d__Bacteria; p__Firmicutes; c__Clostridia; o__Oscillospirales; f__Oscillospiraceae	7830	33	9	1.42	59
Patient-013	d__Bacteria; p__Firmicutes; c__Clostridia; o__Oscillospirales; f__Oscillospiraceae	7573	40	60	1.21	58
Patient-026	d__Bacteria; p__Firmicutes; c__Clostridia; o__Oscillospirales; f__Oscillospiraceae	6300	80	10	3.3	60
Patient-019	d__Bacteria; p__Firmicutes; c__Clostridia; o__Oscillospirales; f__Oscillospiraceae	6279	45	130	1.3	56
Patient-014	d__Bacteria; p__Firmicutes; c__Clostridia; o__Oscillospirales; f__Oscillospiraceae	4515	40	180	1.26	56
Patient-020	d__Bacteria; p__Firmicutes; c__Clostridia; o__Oscillospirales; f__Oscillospiraceae	4041	65	35	5.83	70
Patient-005	d__Bacteria; p__Firmicutes; c__Clostridia; o__Oscillospirales; f__Oscillospiraceae	3957	70	200	2.09	68
Patient-007	d__Bacteria; p__Firmicutes; c__Clostridia; o__Oscillospirales; f__Oscillospiraceae	3796	40	10	1.1	76
Patient-004	d__Bacteria; p__Firmicutes; c__Clostridia; o__Oscillospirales; f__Oscillospiraceae	3588	40	0	5.89	73
Patient-009	d__Bacteria; p__Firmicutes; c__Clostridia; o__Oscillospirales; f__Oscillospiraceae	3323	30	12	2	63
Patient-018	d__Bacteria; p__Firmicutes; c__Clostridia; o__Oscillospirales; f__Oscillospiraceae	3092	35	279	0.97	73
Patient-010	d__Bacteria; p__Firmicutes; c__Clostridia; o__Oscillospirales; f__Oscillospiraceae	2646	58.5	35	2.27	69
Patient-012	d__Bacteria; p__Firmicutes; c__Clostridia; o__Oscillospirales; f__Oscillospiraceae	2120	180	0	1.05	72
Patient-017	d__Bacteria; p__Firmicutes; c__Clostridia; o__Oscillospirales; f__Oscillospiraceae	1553	90	45	4	73
Patient-021	d__Bacteria; p__Firmicutes; c__Clostridia; o__Oscillospirales; f__Oscillospiraceae	1247	20	30	0.72	56
Patient-012	d__Bacteria; p__Bacteroidota; c__Bacteroidia; o__Bacteroidales; f__Rikenellaceae	14539	55	228.68	0.77	66
Patient-024	d__Bacteria; p__Bacteroidota; c__Bacteroidia; o__Bacteroidales; f__Rikenellaceae	9367	80	10	3.3	60
Patient-002	d__Bacteria; p__Bacteroidota; c__Bacteroidia; o__Bacteroidales; f__Rikenellaceae	6732	32	29.8	2.41	60
Patient-017	d__Bacteria; p__Bacteroidota; c__Bacteroidia; o__Bacteroidales; f__Rikenellaceae	6347	40	125	2	70
Patient-008	d__Bacteria; p__Bacteroidota; c__Bacteroidia; o__Bacteroidales; f__Rikenellaceae	6049	45	130	1.3	56
Patient-020	d__Bacteria; p__Bacteroidota; c__Bacteroidia; o__Bacteroidales; f__Rikenellaceae	5218	60	50	1.9	59
Patient-019	d__Bacteria; p__Bacteroidota; c__Bacteroidia; o__Bacteroidales; f__Rikenellaceae	4302	40	60	1.21	58
Patient-014	d__Bacteria; p__Bacteroidota; c__Bacteroidia; o__Bacteroidales; f__Rikenellaceae	4171	180	0	1.05	72
Patient-023	d__Bacteria; p__Bacteroidota; c__Bacteroidia; o__Bacteroidales; f__Rikenellaceae	3340	40	0	5.89	73
Patient-001	d__Bacteria; p__Bacteroidota; c__Bacteroidia; o__Bacteroidales; f__Rikenellaceae	3291	33	480	0.916	79
Patient-004	d__Bacteria; p__Bacteroidota; c__Bacteroidia; o__Bacteroidales; f__Rikenellaceae	2860	40	180	1.26	56
Patient-009	d__Bacteria; p__Bacteroidota; c__Bacteroidia; o__Bacteroidales; f__Rikenellaceae	2720	40	10	1.1	76
Patient-010	d__Bacteria; p__Bacteroidota; c__Bacteroidia; o__Bacteroidales; f__Rikenellaceae	2711	42.1	70	6.03	62
Patient-018	d__Bacteria; p__Bacteroidota; c__Bacteroidia; o__Bacteroidales; f__Rikenellaceae	2506	30	30	1.1	75
Patient-006	d__Bacteria; p__Bacteroidota; c__Bacteroidia; o__Bacteroidales; f__Rikenellaceae	2011	33	9	1.42	59
Patient-013	d__Bacteria; p__Bacteroidota; c__Bacteroidia; o__Bacteroidales; f__Rikenellaceae	1819	80	110	2.39	58
Patient-015	d__Bacteria; p__Bacteroidota; c__Bacteroidia; o__Bacteroidales; f__Rikenellaceae	1752	91	40	3.42	75
Patient-028	d__Bacteria; p__Bacteroidota; c__Bacteroidia; o__Bacteroidales; f__Rikenellaceae	1411	70	200	2.09	68
Patient-025	d__Bacteria; p__Bacteroidota; c__Bacteroidia; o__Bacteroidales; f__Rikenellaceae	1372	30	12	2	63
Patient-003	d__Bacteria; p__Bacteroidota; c__Bacteroidia; o__Bacteroidales; f__Rikenellaceae	866	160	4	43	66
Patient-027	d__Bacteria; p__Bacteroidota; c__Bacteroidia; o__Bacteroidales; f__Rikenellaceae	860	35	279	0.97	73
Patient-005	d__Bacteria; p__Bacteroidota; c__Bacteroidia; o__Bacteroidales; f__Rikenellaceae	789	160		13	63
Patient-016	d__Bacteria; p__Bacteroidota; c__Bacteroidia; o__Bacteroidales; f__Rikenellaceae	704	65	35	5.83	70
Patient-026	d__Bacteria; p__Bacteroidota; c__Bacteroidia; o__Bacteroidales; f__Rikenellaceae	695	58.5	35	2.27	69
Patient-022	d__Bacteria; p__Bacteroidota; c__Bacteroidia; o__Bacteroidales; f__Rikenellaceae	687	20	30	0.72	56
Patient-021	d__Bacteria; p__Bacteroidota; c__Bacteroidia; o__Bacteroidales; f__Rikenellaceae	302	45	30	5.14	74
Patient-007	d__Bacteria; p__Bacteroidota; c__Bacteroidia; o__Bacteroidales; f__Rikenellaceae	147	40	100	0.81	57
Patient-011	d__Bacteria; p__Bacteroidota; c__Bacteroidia; o__Bacteroidales; f__Rikenellaceae	140	90	45	4	73
Patient-001	d__Bacteria; p__Firmicutes; c__Bacilli; o__Erysipelotrichales; f__Erysipelatoclostridiaceae	14288	70	200	2.09	68
Patient-020	d__Bacteria; p__Firmicutes; c__Bacilli; o__Erysipelotrichales; f__Erysipelatoclostridiaceae	4081	160	4	43	66
Patient-011	d__Bacteria; p__Firmicutes; c__Bacilli; o__Erysipelotrichales; f__Erysipelatoclostridiaceae	3583	40	100	0.81	57
Patient-005	d__Bacteria; p__Firmicutes; c__Bacilli; o__Erysipelotrichales; f__Erysipelatoclostridiaceae	2860	40	125	2	70
Patient-013	d__Bacteria; p__Firmicutes; c__Bacilli; o__Erysipelotrichales; f__Erysipelatoclostridiaceae	2512	160		13	63
Patient-008	d__Bacteria; p__Firmicutes; c__Bacilli; o__Erysipelotrichales; f__Erysipelatoclostridiaceae	1607	55	228.68	0.77	66
Patient-019	d__Bacteria; p__Firmicutes; c__Bacilli; o__Erysipelotrichales; f__Erysipelatoclostridiaceae	1333	90	45	4	73
Patient-009	d__Bacteria; p__Firmicutes; c__Bacilli; o__Erysipelotrichales; f__Erysipelatoclostridiaceae	1279	40	10	1.1	76
Patient-004	d__Bacteria; p__Firmicutes; c__Bacilli; o__Erysipelotrichales; f__Erysipelatoclostridiaceae	1080	45	30	5.14	74
Patient-012	d__Bacteria; p__Firmicutes; c__Bacilli; o__Erysipelotrichales; f__Erysipelatoclostridiaceae	838	32	29.8	2.41	60
Patient-014	d__Bacteria; p__Firmicutes; c__Bacilli; o__Erysipelotrichales; f__Erysipelatoclostridiaceae	761	80	10	3.3	60
Patient-027	d__Bacteria; p__Firmicutes; c__Bacilli; o__Erysipelotrichales; f__Erysipelatoclostridiaceae	634	91	40	3.42	75
Patient-007	d__Bacteria; p__Firmicutes; c__Bacilli; o__Erysipelotrichales; f__Erysipelatoclostridiaceae	535	40	180	1.26	56
Patient-026	d__Bacteria; p__Firmicutes; c__Bacilli; o__Erysipelotrichales; f__Erysipelatoclostridiaceae	527	30	12	2	63
Patient-025	d__Bacteria; p__Firmicutes; c__Bacilli; o__Erysipelotrichales; f__Erysipelatoclostridiaceae	510	60	50	1.9	59
Patient-023	d__Bacteria; p__Firmicutes; c__Bacilli; o__Erysipelotrichales; f__Erysipelatoclostridiaceae	486	80	110	2.39	58
Patient-015	d__Bacteria; p__Firmicutes; c__Bacilli; o__Erysipelotrichales; f__Erysipelatoclostridiaceae	397	45	130	1.3	56
Patient-017	d__Bacteria; p__Firmicutes; c__Bacilli; o__Erysipelotrichales; f__Erysipelatoclostridiaceae	362	65	35	5.83	70
Patient-024	d__Bacteria; p__Firmicutes; c__Bacilli; o__Erysipelotrichales; f__Erysipelatoclostridiaceae	361	30	30	1.1	75
Patient-003	d__Bacteria; p__Firmicutes; c__Bacilli; o__Erysipelotrichales; f__Erysipelatoclostridiaceae	334	58.5	35	2.27	69
Patient-018	d__Bacteria; p__Firmicutes; c__Bacilli; o__Erysipelotrichales; f__Erysipelatoclostridiaceae	308	33	9	1.42	59
Patient-028	d__Bacteria; p__Firmicutes; c__Bacilli; o__Erysipelotrichales; f__Erysipelatoclostridiaceae	228	35	279	0.97	73
Patient-002	d__Bacteria; p__Firmicutes; c__Bacilli; o__Erysipelotrichales; f__Erysipelatoclostridiaceae	157	42.1	70	6.03	62
Patient-006	d__Bacteria; p__Firmicutes; c__Bacilli; o__Erysipelotrichales; f__Erysipelatoclostridiaceae	136	20	30	0.72	56
Patient-016	d__Bacteria; p__Firmicutes; c__Bacilli; o__Erysipelotrichales; f__Erysipelatoclostridiaceae	124	40	60	1.21	58
Patient-021	d__Bacteria; p__Firmicutes; c__Bacilli; o__Erysipelotrichales; f__Erysipelatoclostridiaceae	48	180	0	1.05	72
Patient-022	d__Bacteria; p__Firmicutes; c__Bacilli; o__Erysipelotrichales; f__Erysipelatoclostridiaceae	33	33	480	0.916	79
Patient-010	d__Bacteria; p__Firmicutes; c__Bacilli; o__Erysipelotrichales; f__Erysipelatoclostridiaceae	15	40	0	5.89	73
Patient-014	d__Bacteria; p__Proteobacteria; c__Gammaproteobacteria; o__Aeromonadales; f__Succinivibrionaceae	11870	40	100	0.81	57
Patient-010	d__Bacteria; p__Proteobacteria; c__Gammaproteobacteria; o__Aeromonadales; f__Succinivibrionaceae	7424	90	45	4	73
Patient-024	d__Bacteria; p__Proteobacteria; c__Gammaproteobacteria; o__Aeromonadales; f__Succinivibrionaceae	607	80	110	2.39	58
Patient-009	d__Bacteria; p__Proteobacteria; c__Gammaproteobacteria; o__Aeromonadales; f__Succinivibrionaceae	0	40	125	2	70
Patient-017	d__Bacteria; p__Proteobacteria; c__Gammaproteobacteria; o__Aeromonadales; f__Succinivibrionaceae	0	60	50	1.9	59
Patient-027	d__Bacteria; p__Proteobacteria; c__Gammaproteobacteria; o__Aeromonadales; f__Succinivibrionaceae	0	80	10	3.3	60
Patient-022	d__Bacteria; p__Proteobacteria; c__Gammaproteobacteria; o__Aeromonadales; f__Succinivibrionaceae	0	45	130	1.3	56
Patient-015	d__Bacteria; p__Proteobacteria; c__Gammaproteobacteria; o__Aeromonadales; f__Succinivibrionaceae	0	70	200	2.09	68
Patient-013	d__Bacteria; p__Proteobacteria; c__Gammaproteobacteria; o__Aeromonadales; f__Succinivibrionaceae	0	55	228.68	0.77	66
Patient-018	d__Bacteria; p__Proteobacteria; c__Gammaproteobacteria; o__Aeromonadales; f__Succinivibrionaceae	0	33	9	1.42	59
Patient-008	d__Bacteria; p__Proteobacteria; c__Gammaproteobacteria; o__Aeromonadales; f__Succinivibrionaceae	0	180	0	1.05	72
Patient-006	d__Bacteria; p__Proteobacteria; c__Gammaproteobacteria; o__Aeromonadales; f__Succinivibrionaceae	0	91	40	3.42	75
Patient-019	d__Bacteria; p__Proteobacteria; c__Gammaproteobacteria; o__Aeromonadales; f__Succinivibrionaceae	0	40	180	1.26	56
Patient-023	d__Bacteria; p__Proteobacteria; c__Gammaproteobacteria; o__Aeromonadales; f__Succinivibrionaceae	0	30	12	2	63
Patient-003	d__Bacteria; p__Proteobacteria; c__Gammaproteobacteria; o__Aeromonadales; f__Succinivibrionaceae	0	33	480	0.916	79
Patient-004	d__Bacteria; p__Proteobacteria; c__Gammaproteobacteria; o__Aeromonadales; f__Succinivibrionaceae	0	20	30	0.72	56
Patient-002	d__Bacteria; p__Proteobacteria; c__Gammaproteobacteria; o__Aeromonadales; f__Succinivibrionaceae	0	30	30	1.1	75
Patient-028	d__Bacteria; p__Proteobacteria; c__Gammaproteobacteria; o__Aeromonadales; f__Succinivibrionaceae	0	45	30	5.14	74
Patient-001	d__Bacteria; p__Proteobacteria; c__Gammaproteobacteria; o__Aeromonadales; f__Succinivibrionaceae	0	160	4	43	66
Patient-005	d__Bacteria; p__Proteobacteria; c__Gammaproteobacteria; o__Aeromonadales; f__Succinivibrionaceae	0	65	35	5.83	70
Patient-020	d__Bacteria; p__Proteobacteria; c__Gammaproteobacteria; o__Aeromonadales; f__Succinivibrionaceae	0	32	29.8	2.41	60
Patient-025	d__Bacteria; p__Proteobacteria; c__Gammaproteobacteria; o__Aeromonadales; f__Succinivibrionaceae	0	160		13	63
Patient-016	d__Bacteria; p__Proteobacteria; c__Gammaproteobacteria; o__Aeromonadales; f__Succinivibrionaceae	0	42.1	70	6.03	62
Patient-011	d__Bacteria; p__Proteobacteria; c__Gammaproteobacteria; o__Aeromonadales; f__Succinivibrionaceae	0	58.5	35	2.27	69
Patient-007	d__Bacteria; p__Proteobacteria; c__Gammaproteobacteria; o__Aeromonadales; f__Succinivibrionaceae	0	40	60	1.21	58
Patient-026	d__Bacteria; p__Proteobacteria; c__Gammaproteobacteria; o__Aeromonadales; f__Succinivibrionaceae	0	40	10	1.1	76
Patient-021	d__Bacteria; p__Proteobacteria; c__Gammaproteobacteria; o__Aeromonadales; f__Succinivibrionaceae	0	35	279	0.97	73
Patient-012	d__Bacteria; p__Proteobacteria; c__Gammaproteobacteria; o__Aeromonadales; f__Succinivibrionaceae	0	40	0	5.89	73
Patient-023	d__Bacteria; p__Firmicutes; c__Clostridia; o__Christensenellales; f__Christensenellaceae	11462	60	50	1.9	59
Patient-028	d__Bacteria; p__Firmicutes; c__Clostridia; o__Christensenellales; f__Christensenellaceae	9320	30	30	1.1	75
Patient-009	d__Bacteria; p__Firmicutes; c__Clostridia; o__Christensenellales; f__Christensenellaceae	7527	33	9	1.42	59
Patient-010	d__Bacteria; p__Firmicutes; c__Clostridia; o__Christensenellales; f__Christensenellaceae	7259	45	130	1.3	56
Patient-027	d__Bacteria; p__Firmicutes; c__Clostridia; o__Christensenellales; f__Christensenellaceae	5057	160	4	43	66
Patient-024	d__Bacteria; p__Firmicutes; c__Clostridia; o__Christensenellales; f__Christensenellaceae	2500	40	125	2	70
Patient-015	d__Bacteria; p__Firmicutes; c__Clostridia; o__Christensenellales; f__Christensenellaceae	2021	70	200	2.09	68
Patient-003	d__Bacteria; p__Firmicutes; c__Clostridia; o__Christensenellales; f__Christensenellaceae	1708	42.1	70	6.03	62
Patient-026	d__Bacteria; p__Firmicutes; c__Clostridia; o__Christensenellales; f__Christensenellaceae	1680	33	480	0.916	79
Patient-002	d__Bacteria; p__Firmicutes; c__Clostridia; o__Christensenellales; f__Christensenellaceae	1672	40	60	1.21	58
Patient-017	d__Bacteria; p__Firmicutes; c__Clostridia; o__Christensenellales; f__Christensenellaceae	1511	35	279	0.97	73
Patient-022	d__Bacteria; p__Firmicutes; c__Clostridia; o__Christensenellales; f__Christensenellaceae	1417	40	100	0.81	57
Patient-008	d__Bacteria; p__Firmicutes; c__Clostridia; o__Christensenellales; f__Christensenellaceae	1268	65	35	5.83	70
Patient-020	d__Bacteria; p__Firmicutes; c__Clostridia; o__Christensenellales; f__Christensenellaceae	1240	80	110	2.39	58
Patient-001	d__Bacteria; p__Firmicutes; c__Clostridia; o__Christensenellales; f__Christensenellaceae	1104	40	0	5.89	73
Patient-016	d__Bacteria; p__Firmicutes; c__Clostridia; o__Christensenellales; f__Christensenellaceae	1074	55	228.68	0.77	66
Patient-004	d__Bacteria; p__Firmicutes; c__Clostridia; o__Christensenellales; f__Christensenellaceae	1021	91	40	3.42	75
Patient-014	d__Bacteria; p__Firmicutes; c__Clostridia; o__Christensenellales; f__Christensenellaceae	962	45	30	5.14	74
Patient-018	d__Bacteria; p__Firmicutes; c__Clostridia; o__Christensenellales; f__Christensenellaceae	730	90	45	4	73
Patient-021	d__Bacteria; p__Firmicutes; c__Clostridia; o__Christensenellales; f__Christensenellaceae	666	32	29.8	2.41	60
Patient-011	d__Bacteria; p__Firmicutes; c__Clostridia; o__Christensenellales; f__Christensenellaceae	659	160		13	63
Patient-013	d__Bacteria; p__Firmicutes; c__Clostridia; o__Christensenellales; f__Christensenellaceae	376	80	10	3.3	60
Patient-025	d__Bacteria; p__Firmicutes; c__Clostridia; o__Christensenellales; f__Christensenellaceae	364	40	180	1.26	56
Patient-012	d__Bacteria; p__Firmicutes; c__Clostridia; o__Christensenellales; f__Christensenellaceae	124	30	12	2	63
Patient-007	d__Bacteria; p__Firmicutes; c__Clostridia; o__Christensenellales; f__Christensenellaceae	93	40	10	1.1	76
Patient-019	d__Bacteria; p__Firmicutes; c__Clostridia; o__Christensenellales; f__Christensenellaceae	0	180	0	1.05	72
Patient-005	d__Bacteria; p__Firmicutes; c__Clostridia; o__Christensenellales; f__Christensenellaceae	0	20	30	0.72	56
Patient-006	d__Bacteria; p__Firmicutes; c__Clostridia; o__Christensenellales; f__Christensenellaceae	0	58.5	35	2.27	69
Patient-027	d__Bacteria; p__Firmicutes; c__Negativicutes; o__Acidaminococcales; f__Acidaminococcaceae	9566	90	45	4	73
Patient-012	d__Bacteria; p__Firmicutes; c__Negativicutes; o__Acidaminococcales; f__Acidaminococcaceae	8236	180	0	1.05	72
Patient-024	d__Bacteria; p__Firmicutes; c__Negativicutes; o__Acidaminococcales; f__Acidaminococcaceae	5879	80	110	2.39	58
Patient-013	d__Bacteria; p__Firmicutes; c__Negativicutes; o__Acidaminococcales; f__Acidaminococcaceae	5690	40	10	1.1	76
Patient-023	d__Bacteria; p__Firmicutes; c__Negativicutes; o__Acidaminococcales; f__Acidaminococcaceae	5104	30	12	2	63
Patient-001	d__Bacteria; p__Firmicutes; c__Negativicutes; o__Acidaminococcales; f__Acidaminococcaceae	4843	20	30	0.72	56
Patient-016	d__Bacteria; p__Firmicutes; c__Negativicutes; o__Acidaminococcales; f__Acidaminococcaceae	4167	40	0	5.89	73
Patient-026	d__Bacteria; p__Firmicutes; c__Negativicutes; o__Acidaminococcales; f__Acidaminococcaceae	3893	91	40	3.42	75
Patient-007	d__Bacteria; p__Firmicutes; c__Negativicutes; o__Acidaminococcales; f__Acidaminococcaceae	3683	65	35	5.83	70
Patient-018	d__Bacteria; p__Firmicutes; c__Negativicutes; o__Acidaminococcales; f__Acidaminococcaceae	3646	40	125	2	70
Patient-015	d__Bacteria; p__Firmicutes; c__Negativicutes; o__Acidaminococcales; f__Acidaminococcaceae	2834	33	480	0.916	79
Patient-025	d__Bacteria; p__Firmicutes; c__Negativicutes; o__Acidaminococcales; f__Acidaminococcaceae	2597	45	30	5.14	74
Patient-028	d__Bacteria; p__Firmicutes; c__Negativicutes; o__Acidaminococcales; f__Acidaminococcaceae	1960	30	30	1.1	75
Patient-003	d__Bacteria; p__Firmicutes; c__Negativicutes; o__Acidaminococcales; f__Acidaminococcaceae	1764	33	9	1.42	59
Patient-014	d__Bacteria; p__Firmicutes; c__Negativicutes; o__Acidaminococcales; f__Acidaminococcaceae	1742	35	279	0.97	73
Patient-017	d__Bacteria; p__Firmicutes; c__Negativicutes; o__Acidaminococcales; f__Acidaminococcaceae	1021	70	200	2.09	68
Patient-020	d__Bacteria; p__Firmicutes; c__Negativicutes; o__Acidaminococcales; f__Acidaminococcaceae	863	55	228.68	0.77	66
Patient-005	d__Bacteria; p__Firmicutes; c__Negativicutes; o__Acidaminococcales; f__Acidaminococcaceae	547	32	29.8	2.41	60
Patient-002	d__Bacteria; p__Firmicutes; c__Negativicutes; o__Acidaminococcales; f__Acidaminococcaceae	314	40	60	1.21	58
Patient-019	d__Bacteria; p__Firmicutes; c__Negativicutes; o__Acidaminococcales; f__Acidaminococcaceae	159	58.5	35	2.27	69
Patient-022	d__Bacteria; p__Firmicutes; c__Negativicutes; o__Acidaminococcales; f__Acidaminococcaceae	0	160		13	63
Patient-010	d__Bacteria; p__Firmicutes; c__Negativicutes; o__Acidaminococcales; f__Acidaminococcaceae	0	45	130	1.3	56
Patient-004	d__Bacteria; p__Firmicutes; c__Negativicutes; o__Acidaminococcales; f__Acidaminococcaceae	0	60	50	1.9	59
Patient-021	d__Bacteria; p__Firmicutes; c__Negativicutes; o__Acidaminococcales; f__Acidaminococcaceae	0	160	4	43	66
Patient-006	d__Bacteria; p__Firmicutes; c__Negativicutes; o__Acidaminococcales; f__Acidaminococcaceae	0	42.1	70	6.03	62
Patient-009	d__Bacteria; p__Firmicutes; c__Negativicutes; o__Acidaminococcales; f__Acidaminococcaceae	0	40	100	0.81	57
Patient-008	d__Bacteria; p__Firmicutes; c__Negativicutes; o__Acidaminococcales; f__Acidaminococcaceae	0	40	180	1.26	56
Patient-011	d__Bacteria; p__Firmicutes; c__Negativicutes; o__Acidaminococcales; f__Acidaminococcaceae	0	80	10	3.3	60
Patient-003	d__Bacteria; p__Firmicutes; c__Clostridia; o__Clostridia_vadinBB60_group; f__Clostridia_vadinBB60_group	9278	30	30	1.1	75
Patient-011	d__Bacteria; p__Firmicutes; c__Clostridia; o__Clostridia_vadinBB60_group; f__Clostridia_vadinBB60_group	3529	40	125	2	70
Patient-012	d__Bacteria; p__Firmicutes; c__Clostridia; o__Clostridia_vadinBB60_group; f__Clostridia_vadinBB60_group	1288	160	4	43	66
Patient-027	d__Bacteria; p__Firmicutes; c__Clostridia; o__Clostridia_vadinBB60_group; f__Clostridia_vadinBB60_group	631	80	110	2.39	58
Patient-014	d__Bacteria; p__Firmicutes; c__Clostridia; o__Clostridia_vadinBB60_group; f__Clostridia_vadinBB60_group	586	40	60	1.21	58
Patient-024	d__Bacteria; p__Firmicutes; c__Clostridia; o__Clostridia_vadinBB60_group; f__Clostridia_vadinBB60_group	427	42.1	70	6.03	62
Patient-001	d__Bacteria; p__Firmicutes; c__Clostridia; o__Clostridia_vadinBB60_group; f__Clostridia_vadinBB60_group	224	91	40	3.42	75
Patient-008	d__Bacteria; p__Firmicutes; c__Clostridia; o__Clostridia_vadinBB60_group; f__Clostridia_vadinBB60_group	170	45	130	1.3	56
Patient-002	d__Bacteria; p__Firmicutes; c__Clostridia; o__Clostridia_vadinBB60_group; f__Clostridia_vadinBB60_group	149	40	100	0.81	57
Patient-019	d__Bacteria; p__Firmicutes; c__Clostridia; o__Clostridia_vadinBB60_group; f__Clostridia_vadinBB60_group	122	70	200	2.09	68
Patient-018	d__Bacteria; p__Firmicutes; c__Clostridia; o__Clostridia_vadinBB60_group; f__Clostridia_vadinBB60_group	77	32	29.8	2.41	60
Patient-013	d__Bacteria; p__Firmicutes; c__Clostridia; o__Clostridia_vadinBB60_group; f__Clostridia_vadinBB60_group	76	45	30	5.14	74
Patient-020	d__Bacteria; p__Firmicutes; c__Clostridia; o__Clostridia_vadinBB60_group; f__Clostridia_vadinBB60_group	48	160		13	63
Patient-021	d__Bacteria; p__Firmicutes; c__Clostridia; o__Clostridia_vadinBB60_group; f__Clostridia_vadinBB60_group	46	33	480	0.916	79
Patient-009	d__Bacteria; p__Firmicutes; c__Clostridia; o__Clostridia_vadinBB60_group; f__Clostridia_vadinBB60_group	46	60	50	1.9	59
Patient-022	d__Bacteria; p__Firmicutes; c__Clostridia; o__Clostridia_vadinBB60_group; f__Clostridia_vadinBB60_group	27	80	10	3.3	60
Patient-025	d__Bacteria; p__Firmicutes; c__Clostridia; o__Clostridia_vadinBB60_group; f__Clostridia_vadinBB60_group	23	35	279	0.97	73
Patient-010	d__Bacteria; p__Firmicutes; c__Clostridia; o__Clostridia_vadinBB60_group; f__Clostridia_vadinBB60_group	22	65	35	5.83	70
Patient-007	d__Bacteria; p__Firmicutes; c__Clostridia; o__Clostridia_vadinBB60_group; f__Clostridia_vadinBB60_group	15	33	9	1.42	59
Patient-026	d__Bacteria; p__Firmicutes; c__Clostridia; o__Clostridia_vadinBB60_group; f__Clostridia_vadinBB60_group	0	58.5	35	2.27	69
Patient-016	d__Bacteria; p__Firmicutes; c__Clostridia; o__Clostridia_vadinBB60_group; f__Clostridia_vadinBB60_group	0	30	12	2	63
Patient-028	d__Bacteria; p__Firmicutes; c__Clostridia; o__Clostridia_vadinBB60_group; f__Clostridia_vadinBB60_group	0	20	30	0.72	56
Patient-023	d__Bacteria; p__Firmicutes; c__Clostridia; o__Clostridia_vadinBB60_group; f__Clostridia_vadinBB60_group	0	55	228.68	0.77	66
Patient-005	d__Bacteria; p__Firmicutes; c__Clostridia; o__Clostridia_vadinBB60_group; f__Clostridia_vadinBB60_group	0	90	45	4	73
Patient-015	d__Bacteria; p__Firmicutes; c__Clostridia; o__Clostridia_vadinBB60_group; f__Clostridia_vadinBB60_group	0	40	10	1.1	76
Patient-004	d__Bacteria; p__Firmicutes; c__Clostridia; o__Clostridia_vadinBB60_group; f__Clostridia_vadinBB60_group	0	40	0	5.89	73
Patient-017	d__Bacteria; p__Firmicutes; c__Clostridia; o__Clostridia_vadinBB60_group; f__Clostridia_vadinBB60_group	0	180	0	1.05	72
Patient-006	d__Bacteria; p__Firmicutes; c__Clostridia; o__Clostridia_vadinBB60_group; f__Clostridia_vadinBB60_group	0	40	180	1.26	56
Patient-007	d__Bacteria; p__Bacteroidota; c__Bacteroidia; o__Bacteroidales; f__Tannerellaceae	8608	180	0	1.05	72
Patient-012	d__Bacteria; p__Bacteroidota; c__Bacteroidia; o__Bacteroidales; f__Tannerellaceae	4152	65	35	5.83	70
Patient-016	d__Bacteria; p__Bacteroidota; c__Bacteroidia; o__Bacteroidales; f__Tannerellaceae	3697	40	180	1.26	56
Patient-022	d__Bacteria; p__Bacteroidota; c__Bacteroidia; o__Bacteroidales; f__Tannerellaceae	2754	80	110	2.39	58
Patient-006	d__Bacteria; p__Bacteroidota; c__Bacteroidia; o__Bacteroidales; f__Tannerellaceae	2693	40	10	1.1	76
Patient-014	d__Bacteria; p__Bacteroidota; c__Bacteroidia; o__Bacteroidales; f__Tannerellaceae	2514	42.1	70	6.03	62
Patient-011	d__Bacteria; p__Bacteroidota; c__Bacteroidia; o__Bacteroidales; f__Tannerellaceae	2355	33	480	0.916	79
Patient-026	d__Bacteria; p__Bacteroidota; c__Bacteroidia; o__Bacteroidales; f__Tannerellaceae	2347	33	9	1.42	59
Patient-021	d__Bacteria; p__Bacteroidota; c__Bacteroidia; o__Bacteroidales; f__Tannerellaceae	2331	20	30	0.72	56
Patient-002	d__Bacteria; p__Bacteroidota; c__Bacteroidia; o__Bacteroidales; f__Tannerellaceae	1668	60	50	1.9	59
Patient-003	d__Bacteria; p__Bacteroidota; c__Bacteroidia; o__Bacteroidales; f__Tannerellaceae	1522	30	12	2	63
Patient-004	d__Bacteria; p__Bacteroidota; c__Bacteroidia; o__Bacteroidales; f__Tannerellaceae	1499	160	4	43	66
Patient-015	d__Bacteria; p__Bacteroidota; c__Bacteroidia; o__Bacteroidales; f__Tannerellaceae	1425	80	10	3.3	60
Patient-028	d__Bacteria; p__Bacteroidota; c__Bacteroidia; o__Bacteroidales; f__Tannerellaceae	1406	32	29.8	2.41	60
Patient-019	d__Bacteria; p__Bacteroidota; c__Bacteroidia; o__Bacteroidales; f__Tannerellaceae	1353	91	40	3.42	75
Patient-020	d__Bacteria; p__Bacteroidota; c__Bacteroidia; o__Bacteroidales; f__Tannerellaceae	1322	40	0	5.89	73
Patient-018	d__Bacteria; p__Bacteroidota; c__Bacteroidia; o__Bacteroidales; f__Tannerellaceae	1273	30	30	1.1	75
Patient-001	d__Bacteria; p__Bacteroidota; c__Bacteroidia; o__Bacteroidales; f__Tannerellaceae	1247	40	60	1.21	58
Patient-025	d__Bacteria; p__Bacteroidota; c__Bacteroidia; o__Bacteroidales; f__Tannerellaceae	1115	40	125	2	70
Patient-010	d__Bacteria; p__Bacteroidota; c__Bacteroidia; o__Bacteroidales; f__Tannerellaceae	1046	70	200	2.09	68
Patient-024	d__Bacteria; p__Bacteroidota; c__Bacteroidia; o__Bacteroidales; f__Tannerellaceae	993	45	130	1.3	56
Patient-017	d__Bacteria; p__Bacteroidota; c__Bacteroidia; o__Bacteroidales; f__Tannerellaceae	646	45	30	5.14	74
Patient-008	d__Bacteria; p__Bacteroidota; c__Bacteroidia; o__Bacteroidales; f__Tannerellaceae	543	160		13	63
Patient-023	d__Bacteria; p__Bacteroidota; c__Bacteroidia; o__Bacteroidales; f__Tannerellaceae	316	58.5	35	2.27	69
Patient-013	d__Bacteria; p__Bacteroidota; c__Bacteroidia; o__Bacteroidales; f__Tannerellaceae	308	40	100	0.81	57
Patient-009	d__Bacteria; p__Bacteroidota; c__Bacteroidia; o__Bacteroidales; f__Tannerellaceae	218	90	45	4	73
Patient-027	d__Bacteria; p__Bacteroidota; c__Bacteroidia; o__Bacteroidales; f__Tannerellaceae	218	55	228.68	0.77	66
Patient-005	d__Bacteria; p__Bacteroidota; c__Bacteroidia; o__Bacteroidales; f__Tannerellaceae	71	35	279	0.97	73
Patient-011	d__Bacteria; p__Firmicutes; c__Clostridia; o__Clostridia_UCG-014; f__Clostridia_UCG-014	8053	70	200	2.09	68
Patient-014	d__Bacteria; p__Firmicutes; c__Clostridia; o__Clostridia_UCG-014; f__Clostridia_UCG-014	6728	40	125	2	70
Patient-020	d__Bacteria; p__Firmicutes; c__Clostridia; o__Clostridia_UCG-014; f__Clostridia_UCG-014	3589	160	4	43	66
Patient-001	d__Bacteria; p__Firmicutes; c__Clostridia; o__Clostridia_UCG-014; f__Clostridia_UCG-014	3339	45	30	5.14	74
Patient-005	d__Bacteria; p__Firmicutes; c__Clostridia; o__Clostridia_UCG-014; f__Clostridia_UCG-014	3293	40	100	0.81	57
Patient-022	d__Bacteria; p__Firmicutes; c__Clostridia; o__Clostridia_UCG-014; f__Clostridia_UCG-014	3085	60	50	1.9	59
Patient-013	d__Bacteria; p__Firmicutes; c__Clostridia; o__Clostridia_UCG-014; f__Clostridia_UCG-014	2776	58.5	35	2.27	69
Patient-007	d__Bacteria; p__Firmicutes; c__Clostridia; o__Clostridia_UCG-014; f__Clostridia_UCG-014	2233	91	40	3.42	75
Patient-016	d__Bacteria; p__Firmicutes; c__Clostridia; o__Clostridia_UCG-014; f__Clostridia_UCG-014	2034	30	30	1.1	75
Patient-012	d__Bacteria; p__Firmicutes; c__Clostridia; o__Clostridia_UCG-014; f__Clostridia_UCG-014	1993	80	110	2.39	58
Patient-019	d__Bacteria; p__Firmicutes; c__Clostridia; o__Clostridia_UCG-014; f__Clostridia_UCG-014	1503	33	9	1.42	59
Patient-008	d__Bacteria; p__Firmicutes; c__Clostridia; o__Clostridia_UCG-014; f__Clostridia_UCG-014	1321	45	130	1.3	56
Patient-002	d__Bacteria; p__Firmicutes; c__Clostridia; o__Clostridia_UCG-014; f__Clostridia_UCG-014	1314	40	60	1.21	58
Patient-028	d__Bacteria; p__Firmicutes; c__Clostridia; o__Clostridia_UCG-014; f__Clostridia_UCG-014	1170	35	279	0.97	73
Patient-009	d__Bacteria; p__Firmicutes; c__Clostridia; o__Clostridia_UCG-014; f__Clostridia_UCG-014	1106	42.1	70	6.03	62
Patient-025	d__Bacteria; p__Firmicutes; c__Clostridia; o__Clostridia_UCG-014; f__Clostridia_UCG-014	790	90	45	4	73
Patient-023	d__Bacteria; p__Firmicutes; c__Clostridia; o__Clostridia_UCG-014; f__Clostridia_UCG-014	682	40	180	1.26	56
Patient-018	d__Bacteria; p__Firmicutes; c__Clostridia; o__Clostridia_UCG-014; f__Clostridia_UCG-014	557	30	12	2	63
Patient-010	d__Bacteria; p__Firmicutes; c__Clostridia; o__Clostridia_UCG-014; f__Clostridia_UCG-014	432	160		13	63
Patient-026	d__Bacteria; p__Firmicutes; c__Clostridia; o__Clostridia_UCG-014; f__Clostridia_UCG-014	264	32	29.8	2.41	60
Patient-024	d__Bacteria; p__Firmicutes; c__Clostridia; o__Clostridia_UCG-014; f__Clostridia_UCG-014	0	40	0	5.89	73
Patient-027	d__Bacteria; p__Firmicutes; c__Clostridia; o__Clostridia_UCG-014; f__Clostridia_UCG-014	0	40	10	1.1	76
Patient-015	d__Bacteria; p__Firmicutes; c__Clostridia; o__Clostridia_UCG-014; f__Clostridia_UCG-014	0	180	0	1.05	72
Patient-003	d__Bacteria; p__Firmicutes; c__Clostridia; o__Clostridia_UCG-014; f__Clostridia_UCG-014	0	20	30	0.72	56
Patient-021	d__Bacteria; p__Firmicutes; c__Clostridia; o__Clostridia_UCG-014; f__Clostridia_UCG-014	0	65	35	5.83	70
Patient-004	d__Bacteria; p__Firmicutes; c__Clostridia; o__Clostridia_UCG-014; f__Clostridia_UCG-014	0	33	480	0.916	79
Patient-017	d__Bacteria; p__Firmicutes; c__Clostridia; o__Clostridia_UCG-014; f__Clostridia_UCG-014	0	55	228.68	0.77	66
Patient-006	d__Bacteria; p__Firmicutes; c__Clostridia; o__Clostridia_UCG-014; f__Clostridia_UCG-014	0	80	10	3.3	60
Patient-002	d__Bacteria; p__Firmicutes; c__Bacilli; o__Erysipelotrichales; f__Erysipelotrichaceae	7753	90	45	4	73
Patient-012	d__Bacteria; p__Firmicutes; c__Bacilli; o__Erysipelotrichales; f__Erysipelotrichaceae	2802	160	4	43	66
Patient-024	d__Bacteria; p__Firmicutes; c__Bacilli; o__Erysipelotrichales; f__Erysipelotrichaceae	2737	35	279	0.97	73
Patient-003	d__Bacteria; p__Firmicutes; c__Bacilli; o__Erysipelotrichales; f__Erysipelotrichaceae	1498	40	100	0.81	57
Patient-025	d__Bacteria; p__Firmicutes; c__Bacilli; o__Erysipelotrichales; f__Erysipelotrichaceae	1377	160		13	63
Patient-026	d__Bacteria; p__Firmicutes; c__Bacilli; o__Erysipelotrichales; f__Erysipelotrichaceae	574	45	30	5.14	74
Patient-028	d__Bacteria; p__Firmicutes; c__Bacilli; o__Erysipelotrichales; f__Erysipelotrichaceae	515	80	110	2.39	58
Patient-023	d__Bacteria; p__Firmicutes; c__Bacilli; o__Erysipelotrichales; f__Erysipelotrichaceae	469	70	200	2.09	68
Patient-017	d__Bacteria; p__Firmicutes; c__Bacilli; o__Erysipelotrichales; f__Erysipelotrichaceae	280	55	228.68	0.77	66
Patient-016	d__Bacteria; p__Firmicutes; c__Bacilli; o__Erysipelotrichales; f__Erysipelotrichaceae	246	33	9	1.42	59
Patient-027	d__Bacteria; p__Firmicutes; c__Bacilli; o__Erysipelotrichales; f__Erysipelotrichaceae	204	40	0	5.89	73
Patient-015	d__Bacteria; p__Firmicutes; c__Bacilli; o__Erysipelotrichales; f__Erysipelotrichaceae	152	30	30	1.1	75
Patient-006	d__Bacteria; p__Firmicutes; c__Bacilli; o__Erysipelotrichales; f__Erysipelotrichaceae	71	40	60	1.21	58
Patient-018	d__Bacteria; p__Firmicutes; c__Bacilli; o__Erysipelotrichales; f__Erysipelotrichaceae	67	40	10	1.1	76
Patient-004	d__Bacteria; p__Firmicutes; c__Bacilli; o__Erysipelotrichales; f__Erysipelotrichaceae	53	60	50	1.9	59
Patient-014	d__Bacteria; p__Firmicutes; c__Bacilli; o__Erysipelotrichales; f__Erysipelotrichaceae	38	65	35	5.83	70
Patient-005	d__Bacteria; p__Firmicutes; c__Bacilli; o__Erysipelotrichales; f__Erysipelotrichaceae	24	33	480	0.916	79
Patient-020	d__Bacteria; p__Firmicutes; c__Bacilli; o__Erysipelotrichales; f__Erysipelotrichaceae	22	45	130	1.3	56
Patient-022	d__Bacteria; p__Firmicutes; c__Bacilli; o__Erysipelotrichales; f__Erysipelotrichaceae	21	180	0	1.05	72
Patient-019	d__Bacteria; p__Firmicutes; c__Bacilli; o__Erysipelotrichales; f__Erysipelotrichaceae	15	42.1	70	6.03	62
Patient-021	d__Bacteria; p__Firmicutes; c__Bacilli; o__Erysipelotrichales; f__Erysipelotrichaceae	11	40	180	1.26	56
Patient-001	d__Bacteria; p__Firmicutes; c__Bacilli; o__Erysipelotrichales; f__Erysipelotrichaceae	9	40	125	2	70
Patient-007	d__Bacteria; p__Firmicutes; c__Bacilli; o__Erysipelotrichales; f__Erysipelotrichaceae	7	58.5	35	2.27	69
Patient-009	d__Bacteria; p__Firmicutes; c__Bacilli; o__Erysipelotrichales; f__Erysipelotrichaceae	0	20	30	0.72	56
Patient-011	d__Bacteria; p__Firmicutes; c__Bacilli; o__Erysipelotrichales; f__Erysipelotrichaceae	0	80	10	3.3	60
Patient-013	d__Bacteria; p__Firmicutes; c__Bacilli; o__Erysipelotrichales; f__Erysipelotrichaceae	0	91	40	3.42	75
Patient-008	d__Bacteria; p__Firmicutes; c__Bacilli; o__Erysipelotrichales; f__Erysipelotrichaceae	0	30	12	2	63
Patient-010	d__Bacteria; p__Firmicutes; c__Bacilli; o__Erysipelotrichales; f__Erysipelotrichaceae	0	32	29.8	2.41	60
Patient-002	d__Bacteria; p__Proteobacteria; c__Gammaproteobacteria; o__Enterobacterales; f__Enterobacteriaceae	7515	65	35	5.83	70
Patient-001	d__Bacteria; p__Proteobacteria; c__Gammaproteobacteria; o__Enterobacterales; f__Enterobacteriaceae	4322	33	480	0.916	79
Patient-027	d__Bacteria; p__Proteobacteria; c__Gammaproteobacteria; o__Enterobacterales; f__Enterobacteriaceae	2373	30	30	1.1	75
Patient-012	d__Bacteria; p__Proteobacteria; c__Gammaproteobacteria; o__Enterobacterales; f__Enterobacteriaceae	2227	35	279	0.97	73
Patient-008	d__Bacteria; p__Proteobacteria; c__Gammaproteobacteria; o__Enterobacterales; f__Enterobacteriaceae	2130	33	9	1.42	59
Patient-019	d__Bacteria; p__Proteobacteria; c__Gammaproteobacteria; o__Enterobacterales; f__Enterobacteriaceae	2034	32	29.8	2.41	60
Patient-023	d__Bacteria; p__Proteobacteria; c__Gammaproteobacteria; o__Enterobacterales; f__Enterobacteriaceae	1140	160		13	63
Patient-026	d__Bacteria; p__Proteobacteria; c__Gammaproteobacteria; o__Enterobacterales; f__Enterobacteriaceae	529	45	30	5.14	74
Patient-017	d__Bacteria; p__Proteobacteria; c__Gammaproteobacteria; o__Enterobacterales; f__Enterobacteriaceae	378	70	200	2.09	68
Patient-025	d__Bacteria; p__Proteobacteria; c__Gammaproteobacteria; o__Enterobacterales; f__Enterobacteriaceae	343	80	110	2.39	58
Patient-014	d__Bacteria; p__Proteobacteria; c__Gammaproteobacteria; o__Enterobacterales; f__Enterobacteriaceae	211	80	10	3.3	60
Patient-016	d__Bacteria; p__Proteobacteria; c__Gammaproteobacteria; o__Enterobacterales; f__Enterobacteriaceae	184	20	30	0.72	56
Patient-028	d__Bacteria; p__Proteobacteria; c__Gammaproteobacteria; o__Enterobacterales; f__Enterobacteriaceae	167	55	228.68	0.77	66
Patient-024	d__Bacteria; p__Proteobacteria; c__Gammaproteobacteria; o__Enterobacterales; f__Enterobacteriaceae	49	40	60	1.21	58
Patient-006	d__Bacteria; p__Proteobacteria; c__Gammaproteobacteria; o__Enterobacterales; f__Enterobacteriaceae	22	45	130	1.3	56
Patient-018	d__Bacteria; p__Proteobacteria; c__Gammaproteobacteria; o__Enterobacterales; f__Enterobacteriaceae	0	40	180	1.26	56
Patient-015	d__Bacteria; p__Proteobacteria; c__Gammaproteobacteria; o__Enterobacterales; f__Enterobacteriaceae	0	40	10	1.1	76
Patient-013	d__Bacteria; p__Proteobacteria; c__Gammaproteobacteria; o__Enterobacterales; f__Enterobacteriaceae	0	40	0	5.89	73
Patient-009	d__Bacteria; p__Proteobacteria; c__Gammaproteobacteria; o__Enterobacterales; f__Enterobacteriaceae	0	180	0	1.05	72
Patient-003	d__Bacteria; p__Proteobacteria; c__Gammaproteobacteria; o__Enterobacterales; f__Enterobacteriaceae	0	58.5	35	2.27	69
Patient-022	d__Bacteria; p__Proteobacteria; c__Gammaproteobacteria; o__Enterobacterales; f__Enterobacteriaceae	0	42.1	70	6.03	62
Patient-005	d__Bacteria; p__Proteobacteria; c__Gammaproteobacteria; o__Enterobacterales; f__Enterobacteriaceae	0	90	45	4	73
Patient-004	d__Bacteria; p__Proteobacteria; c__Gammaproteobacteria; o__Enterobacterales; f__Enterobacteriaceae	0	60	50	1.9	59
Patient-021	d__Bacteria; p__Proteobacteria; c__Gammaproteobacteria; o__Enterobacterales; f__Enterobacteriaceae	0	160	4	43	66
Patient-007	d__Bacteria; p__Proteobacteria; c__Gammaproteobacteria; o__Enterobacterales; f__Enterobacteriaceae	0	30	12	2	63
Patient-010	d__Bacteria; p__Proteobacteria; c__Gammaproteobacteria; o__Enterobacterales; f__Enterobacteriaceae	0	40	100	0.81	57
Patient-020	d__Bacteria; p__Proteobacteria; c__Gammaproteobacteria; o__Enterobacterales; f__Enterobacteriaceae	0	40	125	2	70
Patient-011	d__Bacteria; p__Proteobacteria; c__Gammaproteobacteria; o__Enterobacterales; f__Enterobacteriaceae	0	91	40	3.42	75
Patient-005	d__Bacteria; p__Verrucomicrobiota; c__Verrucomicrobiae; o__Verrucomicrobiales; f__Akkermansiaceae	6808	40	125	2	70
Patient-025	d__Bacteria; p__Verrucomicrobiota; c__Verrucomicrobiae; o__Verrucomicrobiales; f__Akkermansiaceae	4751	35	279	0.97	73
Patient-019	d__Bacteria; p__Verrucomicrobiota; c__Verrucomicrobiae; o__Verrucomicrobiales; f__Akkermansiaceae	2436	80	10	3.3	60
Patient-017	d__Bacteria; p__Verrucomicrobiota; c__Verrucomicrobiae; o__Verrucomicrobiales; f__Akkermansiaceae	1122	33	9	1.42	59
Patient-014	d__Bacteria; p__Verrucomicrobiota; c__Verrucomicrobiae; o__Verrucomicrobiales; f__Akkermansiaceae	793	30	30	1.1	75
Patient-008	d__Bacteria; p__Verrucomicrobiota; c__Verrucomicrobiae; o__Verrucomicrobiales; f__Akkermansiaceae	789	40	180	1.26	56
Patient-011	d__Bacteria; p__Verrucomicrobiota; c__Verrucomicrobiae; o__Verrucomicrobiales; f__Akkermansiaceae	653	42.1	70	6.03	62
Patient-021	d__Bacteria; p__Verrucomicrobiota; c__Verrucomicrobiae; o__Verrucomicrobiales; f__Akkermansiaceae	465	32	29.8	2.41	60
Patient-007	d__Bacteria; p__Verrucomicrobiota; c__Verrucomicrobiae; o__Verrucomicrobiales; f__Akkermansiaceae	309	33	480	0.916	79
Patient-018	d__Bacteria; p__Verrucomicrobiota; c__Verrucomicrobiae; o__Verrucomicrobiales; f__Akkermansiaceae	305	60	50	1.9	59
Patient-023	d__Bacteria; p__Verrucomicrobiota; c__Verrucomicrobiae; o__Verrucomicrobiales; f__Akkermansiaceae	190	40	60	1.21	58
Patient-009	d__Bacteria; p__Verrucomicrobiota; c__Verrucomicrobiae; o__Verrucomicrobiales; f__Akkermansiaceae	87	91	40	3.42	75
Patient-022	d__Bacteria; p__Verrucomicrobiota; c__Verrucomicrobiae; o__Verrucomicrobiales; f__Akkermansiaceae	39	160	4	43	66
Patient-020	d__Bacteria; p__Verrucomicrobiota; c__Verrucomicrobiae; o__Verrucomicrobiales; f__Akkermansiaceae	38	58.5	35	2.27	69
Patient-012	d__Bacteria; p__Verrucomicrobiota; c__Verrucomicrobiae; o__Verrucomicrobiales; f__Akkermansiaceae	28	180	0	1.05	72
Patient-024	d__Bacteria; p__Verrucomicrobiota; c__Verrucomicrobiae; o__Verrucomicrobiales; f__Akkermansiaceae	16	70	200	2.09	68
Patient-028	d__Bacteria; p__Verrucomicrobiota; c__Verrucomicrobiae; o__Verrucomicrobiales; f__Akkermansiaceae	0	40	0	5.89	73
Patient-015	d__Bacteria; p__Verrucomicrobiota; c__Verrucomicrobiae; o__Verrucomicrobiales; f__Akkermansiaceae	0	90	45	4	73
Patient-026	d__Bacteria; p__Verrucomicrobiota; c__Verrucomicrobiae; o__Verrucomicrobiales; f__Akkermansiaceae	0	55	228.68	0.77	66
Patient-010	d__Bacteria; p__Verrucomicrobiota; c__Verrucomicrobiae; o__Verrucomicrobiales; f__Akkermansiaceae	0	45	130	1.3	56
Patient-027	d__Bacteria; p__Verrucomicrobiota; c__Verrucomicrobiae; o__Verrucomicrobiales; f__Akkermansiaceae	0	40	100	0.81	57
Patient-002	d__Bacteria; p__Verrucomicrobiota; c__Verrucomicrobiae; o__Verrucomicrobiales; f__Akkermansiaceae	0	30	12	2	63
Patient-013	d__Bacteria; p__Verrucomicrobiota; c__Verrucomicrobiae; o__Verrucomicrobiales; f__Akkermansiaceae	0	45	30	5.14	74
Patient-016	d__Bacteria; p__Verrucomicrobiota; c__Verrucomicrobiae; o__Verrucomicrobiales; f__Akkermansiaceae	0	160		13	63
Patient-001	d__Bacteria; p__Verrucomicrobiota; c__Verrucomicrobiae; o__Verrucomicrobiales; f__Akkermansiaceae	0	40	10	1.1	76
Patient-004	d__Bacteria; p__Verrucomicrobiota; c__Verrucomicrobiae; o__Verrucomicrobiales; f__Akkermansiaceae	0	65	35	5.83	70
Patient-003	d__Bacteria; p__Verrucomicrobiota; c__Verrucomicrobiae; o__Verrucomicrobiales; f__Akkermansiaceae	0	20	30	0.72	56
Patient-006	d__Bacteria; p__Verrucomicrobiota; c__Verrucomicrobiae; o__Verrucomicrobiales; f__Akkermansiaceae	0	80	110	2.39	58
Patient-003	f__[Eubacterium]_coprostanoligenes_group	6807	40	60	1.21	58
Patient-020	f__[Eubacterium]_coprostanoligenes_group	5816	160		13	63
Patient-019	f__[Eubacterium]_coprostanoligenes_group	5781	35	279	0.97	73
Patient-005	f__[Eubacterium]_coprostanoligenes_group	5420	160	4	43	66
Patient-018	f__[Eubacterium]_coprostanoligenes_group	4106	30	30	1.1	75
Patient-025	f__[Eubacterium]_coprostanoligenes_group	3513	40	125	2	70
Patient-022	f__[Eubacterium]_coprostanoligenes_group	3120	91	40	3.42	75
Patient-017	f__[Eubacterium]_coprostanoligenes_group	2942	40	100	0.81	57
Patient-008	f__[Eubacterium]_coprostanoligenes_group	2497	80	10	3.3	60
Patient-010	f__[Eubacterium]_coprostanoligenes_group	2000	40	10	1.1	76
Patient-021	f__[Eubacterium]_coprostanoligenes_group	1941	55	228.68	0.77	66
Patient-016	f__[Eubacterium]_coprostanoligenes_group	1900	45	130	1.3	56
Patient-007	f__[Eubacterium]_coprostanoligenes_group	1358	90	45	4	73
Patient-009	f__[Eubacterium]_coprostanoligenes_group	1024	32	29.8	2.41	60
Patient-006	f__[Eubacterium]_coprostanoligenes_group	918	40	180	1.26	56
Patient-028	f__[Eubacterium]_coprostanoligenes_group	867	33	9	1.42	59
Patient-011	f__[Eubacterium]_coprostanoligenes_group	753	70	200	2.09	68
Patient-013	f__[Eubacterium]_coprostanoligenes_group	574	80	110	2.39	58
Patient-024	f__[Eubacterium]_coprostanoligenes_group	569	33	480	0.916	79
Patient-027	f__[Eubacterium]_coprostanoligenes_group	568	65	35	5.83	70
Patient-002	f__[Eubacterium]_coprostanoligenes_group	534	45	30	5.14	74
Patient-026	f__[Eubacterium]_coprostanoligenes_group	519	42.1	70	6.03	62
Patient-023	f__[Eubacterium]_coprostanoligenes_group	465	40	0	5.89	73
Patient-004	f__[Eubacterium]_coprostanoligenes_group	255	58.5	35	2.27	69
Patient-015	f__[Eubacterium]_coprostanoligenes_group	129	60	50	1.9	59
Patient-001	f__[Eubacterium]_coprostanoligenes_group	0	20	30	0.72	56
Patient-012	f__[Eubacterium]_coprostanoligenes_group	0	180	0	1.05	72
Patient-014	f__[Eubacterium]_coprostanoligenes_group	0	30	12	2	63
Patient-019	d__Bacteria; p__Cyanobacteria; c__Vampirivibrionia; o__Gastranaerophilales; f__Gastranaerophilales	6252	33	480	0.916	79
Patient-012	d__Bacteria; p__Cyanobacteria; c__Vampirivibrionia; o__Gastranaerophilales; f__Gastranaerophilales	2210	40	180	1.26	56
Patient-010	d__Bacteria; p__Cyanobacteria; c__Vampirivibrionia; o__Gastranaerophilales; f__Gastranaerophilales	1708	80	110	2.39	58
Patient-002	d__Bacteria; p__Cyanobacteria; c__Vampirivibrionia; o__Gastranaerophilales; f__Gastranaerophilales	1684	45	130	1.3	56
Patient-023	d__Bacteria; p__Cyanobacteria; c__Vampirivibrionia; o__Gastranaerophilales; f__Gastranaerophilales	904	70	200	2.09	68
Patient-014	d__Bacteria; p__Cyanobacteria; c__Vampirivibrionia; o__Gastranaerophilales; f__Gastranaerophilales	441	33	9	1.42	59
Patient-008	d__Bacteria; p__Cyanobacteria; c__Vampirivibrionia; o__Gastranaerophilales; f__Gastranaerophilales	324	42.1	70	6.03	62
Patient-024	d__Bacteria; p__Cyanobacteria; c__Vampirivibrionia; o__Gastranaerophilales; f__Gastranaerophilales	284	91	40	3.42	75
Patient-021	d__Bacteria; p__Cyanobacteria; c__Vampirivibrionia; o__Gastranaerophilales; f__Gastranaerophilales	257	60	50	1.9	59
Patient-016	d__Bacteria; p__Cyanobacteria; c__Vampirivibrionia; o__Gastranaerophilales; f__Gastranaerophilales	256	40	125	2	70
Patient-018	d__Bacteria; p__Cyanobacteria; c__Vampirivibrionia; o__Gastranaerophilales; f__Gastranaerophilales	186	40	60	1.21	58
Patient-020	d__Bacteria; p__Cyanobacteria; c__Vampirivibrionia; o__Gastranaerophilales; f__Gastranaerophilales	186	40	100	0.81	57
Patient-022	d__Bacteria; p__Cyanobacteria; c__Vampirivibrionia; o__Gastranaerophilales; f__Gastranaerophilales	145	40	0	5.89	73
Patient-028	d__Bacteria; p__Cyanobacteria; c__Vampirivibrionia; o__Gastranaerophilales; f__Gastranaerophilales	0	160	4	43	66
Patient-005	d__Bacteria; p__Cyanobacteria; c__Vampirivibrionia; o__Gastranaerophilales; f__Gastranaerophilales	0	45	30	5.14	74
Patient-027	d__Bacteria; p__Cyanobacteria; c__Vampirivibrionia; o__Gastranaerophilales; f__Gastranaerophilales	0	58.5	35	2.27	69
Patient-007	d__Bacteria; p__Cyanobacteria; c__Vampirivibrionia; o__Gastranaerophilales; f__Gastranaerophilales	0	160		13	63
Patient-009	d__Bacteria; p__Cyanobacteria; c__Vampirivibrionia; o__Gastranaerophilales; f__Gastranaerophilales	0	90	45	4	73
Patient-017	d__Bacteria; p__Cyanobacteria; c__Vampirivibrionia; o__Gastranaerophilales; f__Gastranaerophilales	0	30	12	2	63
Patient-015	d__Bacteria; p__Cyanobacteria; c__Vampirivibrionia; o__Gastranaerophilales; f__Gastranaerophilales	0	30	30	1.1	75
Patient-025	d__Bacteria; p__Cyanobacteria; c__Vampirivibrionia; o__Gastranaerophilales; f__Gastranaerophilales	0	20	30	0.72	56
Patient-011	d__Bacteria; p__Cyanobacteria; c__Vampirivibrionia; o__Gastranaerophilales; f__Gastranaerophilales	0	40	10	1.1	76
Patient-013	d__Bacteria; p__Cyanobacteria; c__Vampirivibrionia; o__Gastranaerophilales; f__Gastranaerophilales	0	180	0	1.05	72
Patient-006	d__Bacteria; p__Cyanobacteria; c__Vampirivibrionia; o__Gastranaerophilales; f__Gastranaerophilales	0	80	10	3.3	60
Patient-001	d__Bacteria; p__Cyanobacteria; c__Vampirivibrionia; o__Gastranaerophilales; f__Gastranaerophilales	0	55	228.68	0.77	66
Patient-026	d__Bacteria; p__Cyanobacteria; c__Vampirivibrionia; o__Gastranaerophilales; f__Gastranaerophilales	0	32	29.8	2.41	60
Patient-003	d__Bacteria; p__Cyanobacteria; c__Vampirivibrionia; o__Gastranaerophilales; f__Gastranaerophilales	0	65	35	5.83	70
Patient-004	d__Bacteria; p__Cyanobacteria; c__Vampirivibrionia; o__Gastranaerophilales; f__Gastranaerophilales	0	35	279	0.97	73
Patient-002	d__Bacteria; p__Actinobacteriota; c__Actinobacteria; o__Bifidobacteriales; f__Bifidobacteriaceae	6252	40	60	1.21	58
Patient-012	d__Bacteria; p__Actinobacteriota; c__Actinobacteria; o__Bifidobacteriales; f__Bifidobacteriaceae	4297	160	4	43	66
Patient-021	d__Bacteria; p__Actinobacteriota; c__Actinobacteria; o__Bifidobacteriales; f__Bifidobacteriaceae	4039	35	279	0.97	73
Patient-019	d__Bacteria; p__Actinobacteriota; c__Actinobacteria; o__Bifidobacteriales; f__Bifidobacteriaceae	3904	91	40	3.42	75
Patient-020	d__Bacteria; p__Actinobacteriota; c__Actinobacteria; o__Bifidobacteriales; f__Bifidobacteriaceae	3368	80	10	3.3	60
Patient-007	d__Bacteria; p__Actinobacteriota; c__Actinobacteria; o__Bifidobacteriales; f__Bifidobacteriaceae	1736	40	100	0.81	57
Patient-010	d__Bacteria; p__Actinobacteriota; c__Actinobacteria; o__Bifidobacteriales; f__Bifidobacteriaceae	1563	40	10	1.1	76
Patient-025	d__Bacteria; p__Actinobacteriota; c__Actinobacteria; o__Bifidobacteriales; f__Bifidobacteriaceae	1437	20	30	0.72	56
Patient-022	d__Bacteria; p__Actinobacteriota; c__Actinobacteria; o__Bifidobacteriales; f__Bifidobacteriaceae	1143	70	200	2.09	68
Patient-008	d__Bacteria; p__Actinobacteriota; c__Actinobacteria; o__Bifidobacteriales; f__Bifidobacteriaceae	1043	58.5	35	2.27	69
Patient-013	d__Bacteria; p__Actinobacteriota; c__Actinobacteria; o__Bifidobacteriales; f__Bifidobacteriaceae	1021	33	9	1.42	59
Patient-024	d__Bacteria; p__Actinobacteriota; c__Actinobacteria; o__Bifidobacteriales; f__Bifidobacteriaceae	900	180	0	1.05	72
Patient-018	d__Bacteria; p__Actinobacteriota; c__Actinobacteria; o__Bifidobacteriales; f__Bifidobacteriaceae	708	42.1	70	6.03	62
Patient-016	d__Bacteria; p__Actinobacteriota; c__Actinobacteria; o__Bifidobacteriales; f__Bifidobacteriaceae	641	32	29.8	2.41	60
Patient-009	d__Bacteria; p__Actinobacteriota; c__Actinobacteria; o__Bifidobacteriales; f__Bifidobacteriaceae	625	160		13	63
Patient-023	d__Bacteria; p__Actinobacteriota; c__Actinobacteria; o__Bifidobacteriales; f__Bifidobacteriaceae	441	60	50	1.9	59
Patient-027	d__Bacteria; p__Actinobacteriota; c__Actinobacteria; o__Bifidobacteriales; f__Bifidobacteriaceae	406	30	30	1.1	75
Patient-001	d__Bacteria; p__Actinobacteriota; c__Actinobacteria; o__Bifidobacteriales; f__Bifidobacteriaceae	311	33	480	0.916	79
Patient-028	d__Bacteria; p__Actinobacteriota; c__Actinobacteria; o__Bifidobacteriales; f__Bifidobacteriaceae	307	45	130	1.3	56
Patient-011	d__Bacteria; p__Actinobacteriota; c__Actinobacteria; o__Bifidobacteriales; f__Bifidobacteriaceae	243	90	45	4	73
Patient-026	d__Bacteria; p__Actinobacteriota; c__Actinobacteria; o__Bifidobacteriales; f__Bifidobacteriaceae	190	40	180	1.26	56
Patient-005	d__Bacteria; p__Actinobacteriota; c__Actinobacteria; o__Bifidobacteriales; f__Bifidobacteriaceae	183	30	12	2	63
Patient-014	d__Bacteria; p__Actinobacteriota; c__Actinobacteria; o__Bifidobacteriales; f__Bifidobacteriaceae	174	65	35	5.83	70
Patient-015	d__Bacteria; p__Actinobacteriota; c__Actinobacteria; o__Bifidobacteriales; f__Bifidobacteriaceae	93	80	110	2.39	58
Patient-006	d__Bacteria; p__Actinobacteriota; c__Actinobacteria; o__Bifidobacteriales; f__Bifidobacteriaceae	65	40	0	5.89	73
Patient-017	d__Bacteria; p__Actinobacteriota; c__Actinobacteria; o__Bifidobacteriales; f__Bifidobacteriaceae	0	40	125	2	70
Patient-004	d__Bacteria; p__Actinobacteriota; c__Actinobacteria; o__Bifidobacteriales; f__Bifidobacteriaceae	0	55	228.68	0.77	66
Patient-003	d__Bacteria; p__Actinobacteriota; c__Actinobacteria; o__Bifidobacteriales; f__Bifidobacteriaceae	0	45	30	5.14	74
Patient-012	d__Bacteria; p__Proteobacteria; c__Gammaproteobacteria; o__Burkholderiales; f__Sutterellaceae	5705	40	10	1.1	76
Patient-022	d__Bacteria; p__Proteobacteria; c__Gammaproteobacteria; o__Burkholderiales; f__Sutterellaceae	4877	180	0	1.05	72
Patient-019	d__Bacteria; p__Proteobacteria; c__Gammaproteobacteria; o__Burkholderiales; f__Sutterellaceae	4322	30	12	2	63
Patient-026	d__Bacteria; p__Proteobacteria; c__Gammaproteobacteria; o__Burkholderiales; f__Sutterellaceae	4224	80	110	2.39	58
Patient-025	d__Bacteria; p__Proteobacteria; c__Gammaproteobacteria; o__Burkholderiales; f__Sutterellaceae	2959	20	30	0.72	56
Patient-027	d__Bacteria; p__Proteobacteria; c__Gammaproteobacteria; o__Burkholderiales; f__Sutterellaceae	1869	33	480	0.916	79
Patient-015	d__Bacteria; p__Proteobacteria; c__Gammaproteobacteria; o__Burkholderiales; f__Sutterellaceae	1841	42.1	70	6.03	62
Patient-001	d__Bacteria; p__Proteobacteria; c__Gammaproteobacteria; o__Burkholderiales; f__Sutterellaceae	1822	30	30	1.1	75
Patient-028	d__Bacteria; p__Proteobacteria; c__Gammaproteobacteria; o__Burkholderiales; f__Sutterellaceae	1737	33	9	1.42	59
Patient-013	d__Bacteria; p__Proteobacteria; c__Gammaproteobacteria; o__Burkholderiales; f__Sutterellaceae	1600	40	60	1.21	58
Patient-003	d__Bacteria; p__Proteobacteria; c__Gammaproteobacteria; o__Burkholderiales; f__Sutterellaceae	1487	40	180	1.26	56
Patient-014	d__Bacteria; p__Proteobacteria; c__Gammaproteobacteria; o__Burkholderiales; f__Sutterellaceae	1484	70	200	2.09	68
Patient-016	d__Bacteria; p__Proteobacteria; c__Gammaproteobacteria; o__Burkholderiales; f__Sutterellaceae	1357	45	130	1.3	56
Patient-017	d__Bacteria; p__Proteobacteria; c__Gammaproteobacteria; o__Burkholderiales; f__Sutterellaceae	1251	40	0	5.89	73
Patient-023	d__Bacteria; p__Proteobacteria; c__Gammaproteobacteria; o__Burkholderiales; f__Sutterellaceae	1206	91	40	3.42	75
Patient-004	d__Bacteria; p__Proteobacteria; c__Gammaproteobacteria; o__Burkholderiales; f__Sutterellaceae	1182	60	50	1.9	59
Patient-018	d__Bacteria; p__Proteobacteria; c__Gammaproteobacteria; o__Burkholderiales; f__Sutterellaceae	896	58.5	35	2.27	69
Patient-002	d__Bacteria; p__Proteobacteria; c__Gammaproteobacteria; o__Burkholderiales; f__Sutterellaceae	744	45	30	5.14	74
Patient-020	d__Bacteria; p__Proteobacteria; c__Gammaproteobacteria; o__Burkholderiales; f__Sutterellaceae	506	160	4	43	66
Patient-024	d__Bacteria; p__Proteobacteria; c__Gammaproteobacteria; o__Burkholderiales; f__Sutterellaceae	478	32	29.8	2.41	60
Patient-006	d__Bacteria; p__Proteobacteria; c__Gammaproteobacteria; o__Burkholderiales; f__Sutterellaceae	451	40	100	0.81	57
Patient-021	d__Bacteria; p__Proteobacteria; c__Gammaproteobacteria; o__Burkholderiales; f__Sutterellaceae	164	40	125	2	70
Patient-007	d__Bacteria; p__Proteobacteria; c__Gammaproteobacteria; o__Burkholderiales; f__Sutterellaceae	85	90	45	4	73
Patient-009	d__Bacteria; p__Proteobacteria; c__Gammaproteobacteria; o__Burkholderiales; f__Sutterellaceae	2	160		13	63
Patient-010	d__Bacteria; p__Proteobacteria; c__Gammaproteobacteria; o__Burkholderiales; f__Sutterellaceae	0	55	228.68	0.77	66
Patient-011	d__Bacteria; p__Proteobacteria; c__Gammaproteobacteria; o__Burkholderiales; f__Sutterellaceae	0	65	35	5.83	70
Patient-005	d__Bacteria; p__Proteobacteria; c__Gammaproteobacteria; o__Burkholderiales; f__Sutterellaceae	0	80	10	3.3	60
Patient-008	d__Bacteria; p__Proteobacteria; c__Gammaproteobacteria; o__Burkholderiales; f__Sutterellaceae	0	35	279	0.97	73
Patient-001	d__Bacteria; p__Actinobacteriota; c__Coriobacteriia; o__Coriobacteriales; f__Coriobacteriaceae	4839	32	29.8	2.41	60
Patient-021	d__Bacteria; p__Actinobacteriota; c__Coriobacteriia; o__Coriobacteriales; f__Coriobacteriaceae	4669	91	40	3.42	75
Patient-024	d__Bacteria; p__Actinobacteriota; c__Coriobacteriia; o__Coriobacteriales; f__Coriobacteriaceae	3309	160	4	43	66
Patient-018	d__Bacteria; p__Actinobacteriota; c__Coriobacteriia; o__Coriobacteriales; f__Coriobacteriaceae	3004	40	100	0.81	57
Patient-019	d__Bacteria; p__Actinobacteriota; c__Coriobacteriia; o__Coriobacteriales; f__Coriobacteriaceae	2907	90	45	4	73
Patient-020	d__Bacteria; p__Actinobacteriota; c__Coriobacteriia; o__Coriobacteriales; f__Coriobacteriaceae	2072	20	30	0.72	56
Patient-022	d__Bacteria; p__Actinobacteriota; c__Coriobacteriia; o__Coriobacteriales; f__Coriobacteriaceae	1932	45	30	5.14	74
Patient-007	d__Bacteria; p__Actinobacteriota; c__Coriobacteriia; o__Coriobacteriales; f__Coriobacteriaceae	1906	160		13	63
Patient-010	d__Bacteria; p__Actinobacteriota; c__Coriobacteriia; o__Coriobacteriales; f__Coriobacteriaceae	1824	30	30	1.1	75
Patient-008	d__Bacteria; p__Actinobacteriota; c__Coriobacteriia; o__Coriobacteriales; f__Coriobacteriaceae	1638	40	10	1.1	76
Patient-023	d__Bacteria; p__Actinobacteriota; c__Coriobacteriia; o__Coriobacteriales; f__Coriobacteriaceae	1510	80	10	3.3	60
Patient-005	d__Bacteria; p__Actinobacteriota; c__Coriobacteriia; o__Coriobacteriales; f__Coriobacteriaceae	1439	33	9	1.42	59
Patient-009	d__Bacteria; p__Actinobacteriota; c__Coriobacteriia; o__Coriobacteriales; f__Coriobacteriaceae	1179	65	35	5.83	70
Patient-027	d__Bacteria; p__Actinobacteriota; c__Coriobacteriia; o__Coriobacteriales; f__Coriobacteriaceae	992	60	50	1.9	59
Patient-011	d__Bacteria; p__Actinobacteriota; c__Coriobacteriia; o__Coriobacteriales; f__Coriobacteriaceae	975	40	60	1.21	58
Patient-025	d__Bacteria; p__Actinobacteriota; c__Coriobacteriia; o__Coriobacteriales; f__Coriobacteriaceae	682	33	480	0.916	79
Patient-006	d__Bacteria; p__Actinobacteriota; c__Coriobacteriia; o__Coriobacteriales; f__Coriobacteriaceae	610	40	180	1.26	56
Patient-012	d__Bacteria; p__Actinobacteriota; c__Coriobacteriia; o__Coriobacteriales; f__Coriobacteriaceae	591	58.5	35	2.27	69
Patient-013	d__Bacteria; p__Actinobacteriota; c__Coriobacteriia; o__Coriobacteriales; f__Coriobacteriaceae	477	70	200	2.09	68
Patient-015	d__Bacteria; p__Actinobacteriota; c__Coriobacteriia; o__Coriobacteriales; f__Coriobacteriaceae	454	30	12	2	63
Patient-026	d__Bacteria; p__Actinobacteriota; c__Coriobacteriia; o__Coriobacteriales; f__Coriobacteriaceae	401	40	0	5.89	73
Patient-016	d__Bacteria; p__Actinobacteriota; c__Coriobacteriia; o__Coriobacteriales; f__Coriobacteriaceae	343	180	0	1.05	72
Patient-028	d__Bacteria; p__Actinobacteriota; c__Coriobacteriia; o__Coriobacteriales; f__Coriobacteriaceae	327	80	110	2.39	58
Patient-014	d__Bacteria; p__Actinobacteriota; c__Coriobacteriia; o__Coriobacteriales; f__Coriobacteriaceae	201	45	130	1.3	56
Patient-017	d__Bacteria; p__Actinobacteriota; c__Coriobacteriia; o__Coriobacteriales; f__Coriobacteriaceae	110	40	125	2	70
Patient-002	d__Bacteria; p__Actinobacteriota; c__Coriobacteriia; o__Coriobacteriales; f__Coriobacteriaceae	0	55	228.68	0.77	66
Patient-004	d__Bacteria; p__Actinobacteriota; c__Coriobacteriia; o__Coriobacteriales; f__Coriobacteriaceae	0	35	279	0.97	73
Patient-003	d__Bacteria; p__Actinobacteriota; c__Coriobacteriia; o__Coriobacteriales; f__Coriobacteriaceae	0	42.1	70	6.03	62
Patient-022	d__Bacteria; p__Firmicutes; c__Negativicutes; o__Veillonellales-Selenomonadales; f__Veillonellaceae	4713	40	100	0.81	57
Patient-007	d__Bacteria; p__Firmicutes; c__Negativicutes; o__Veillonellales-Selenomonadales; f__Veillonellaceae	3777	35	279	0.97	73
Patient-011	d__Bacteria; p__Firmicutes; c__Negativicutes; o__Veillonellales-Selenomonadales; f__Veillonellaceae	3237	90	45	4	73
Patient-018	d__Bacteria; p__Firmicutes; c__Negativicutes; o__Veillonellales-Selenomonadales; f__Veillonellaceae	2300	160		13	63
Patient-019	d__Bacteria; p__Firmicutes; c__Negativicutes; o__Veillonellales-Selenomonadales; f__Veillonellaceae	2234	40	180	1.26	56
Patient-020	d__Bacteria; p__Firmicutes; c__Negativicutes; o__Veillonellales-Selenomonadales; f__Veillonellaceae	1720	70	200	2.09	68
Patient-021	d__Bacteria; p__Firmicutes; c__Negativicutes; o__Veillonellales-Selenomonadales; f__Veillonellaceae	1679	42.1	70	6.03	62
Patient-023	d__Bacteria; p__Firmicutes; c__Negativicutes; o__Veillonellales-Selenomonadales; f__Veillonellaceae	1458	60	50	1.9	59
Patient-026	d__Bacteria; p__Firmicutes; c__Negativicutes; o__Veillonellales-Selenomonadales; f__Veillonellaceae	1445	80	10	3.3	60
Patient-009	d__Bacteria; p__Firmicutes; c__Negativicutes; o__Veillonellales-Selenomonadales; f__Veillonellaceae	1168	58.5	35	2.27	69
Patient-005	d__Bacteria; p__Firmicutes; c__Negativicutes; o__Veillonellales-Selenomonadales; f__Veillonellaceae	1036	160	4	43	66
Patient-025	d__Bacteria; p__Firmicutes; c__Negativicutes; o__Veillonellales-Selenomonadales; f__Veillonellaceae	796	40	60	1.21	58
Patient-024	d__Bacteria; p__Firmicutes; c__Negativicutes; o__Veillonellales-Selenomonadales; f__Veillonellaceae	614	45	130	1.3	56
Patient-008	d__Bacteria; p__Firmicutes; c__Negativicutes; o__Veillonellales-Selenomonadales; f__Veillonellaceae	469	30	30	1.1	75
Patient-001	d__Bacteria; p__Firmicutes; c__Negativicutes; o__Veillonellales-Selenomonadales; f__Veillonellaceae	358	65	35	5.83	70
Patient-012	d__Bacteria; p__Firmicutes; c__Negativicutes; o__Veillonellales-Selenomonadales; f__Veillonellaceae	265	32	29.8	2.41	60
Patient-027	d__Bacteria; p__Firmicutes; c__Negativicutes; o__Veillonellales-Selenomonadales; f__Veillonellaceae	147	33	9	1.42	59
Patient-003	d__Bacteria; p__Firmicutes; c__Negativicutes; o__Veillonellales-Selenomonadales; f__Veillonellaceae	116	30	12	2	63
Patient-014	d__Bacteria; p__Firmicutes; c__Negativicutes; o__Veillonellales-Selenomonadales; f__Veillonellaceae	98	40	0	5.89	73
Patient-015	d__Bacteria; p__Firmicutes; c__Negativicutes; o__Veillonellales-Selenomonadales; f__Veillonellaceae	88	45	30	5.14	74
Patient-028	d__Bacteria; p__Firmicutes; c__Negativicutes; o__Veillonellales-Selenomonadales; f__Veillonellaceae	85	180	0	1.05	72
Patient-010	d__Bacteria; p__Firmicutes; c__Negativicutes; o__Veillonellales-Selenomonadales; f__Veillonellaceae	20	91	40	3.42	75
Patient-016	d__Bacteria; p__Firmicutes; c__Negativicutes; o__Veillonellales-Selenomonadales; f__Veillonellaceae	15	40	10	1.1	76
Patient-017	d__Bacteria; p__Firmicutes; c__Negativicutes; o__Veillonellales-Selenomonadales; f__Veillonellaceae	15	40	125	2	70
Patient-013	d__Bacteria; p__Firmicutes; c__Negativicutes; o__Veillonellales-Selenomonadales; f__Veillonellaceae	6	20	30	0.72	56
Patient-004	d__Bacteria; p__Firmicutes; c__Negativicutes; o__Veillonellales-Selenomonadales; f__Veillonellaceae	3	55	228.68	0.77	66
Patient-002	d__Bacteria; p__Firmicutes; c__Negativicutes; o__Veillonellales-Selenomonadales; f__Veillonellaceae	0	80	110	2.39	58
Patient-006	d__Bacteria; p__Firmicutes; c__Negativicutes; o__Veillonellales-Selenomonadales; f__Veillonellaceae	0	33	480	0.916	79
	d__Bacteria; p__Elusimicrobiota; c__Elusimicrobia; o__Elusimicrobiales; f__Elusimicrobiaceae	4531	40	100	0.81	57
	d__Bacteria; p__Elusimicrobiota; c__Elusimicrobia; o__Elusimicrobiales; f__Elusimicrobiaceae	2256	40	125	2	70
	d__Bacteria; p__Elusimicrobiota; c__Elusimicrobia; o__Elusimicrobiales; f__Elusimicrobiaceae	0	20	30	0.72	56
	d__Bacteria; p__Elusimicrobiota; c__Elusimicrobia; o__Elusimicrobiales; f__Elusimicrobiaceae	0	90	45	4	73
	d__Bacteria; p__Elusimicrobiota; c__Elusimicrobia; o__Elusimicrobiales; f__Elusimicrobiaceae	0	91	40	3.42	75
	d__Bacteria; p__Elusimicrobiota; c__Elusimicrobia; o__Elusimicrobiales; f__Elusimicrobiaceae	0	30	30	1.1	75
	d__Bacteria; p__Elusimicrobiota; c__Elusimicrobia; o__Elusimicrobiales; f__Elusimicrobiaceae	0	160	4	43	66
	d__Bacteria; p__Elusimicrobiota; c__Elusimicrobia; o__Elusimicrobiales; f__Elusimicrobiaceae	0	55	228.68	0.77	66
	d__Bacteria; p__Elusimicrobiota; c__Elusimicrobia; o__Elusimicrobiales; f__Elusimicrobiaceae	0	45	130	1.3	56
	d__Bacteria; p__Elusimicrobiota; c__Elusimicrobia; o__Elusimicrobiales; f__Elusimicrobiaceae	0	33	9	1.42	59
	d__Bacteria; p__Elusimicrobiota; c__Elusimicrobia; o__Elusimicrobiales; f__Elusimicrobiaceae	0	180	0	1.05	72
	d__Bacteria; p__Elusimicrobiota; c__Elusimicrobia; o__Elusimicrobiales; f__Elusimicrobiaceae	0	80	10	3.3	60
	d__Bacteria; p__Elusimicrobiota; c__Elusimicrobia; o__Elusimicrobiales; f__Elusimicrobiaceae	0	42.1	70	6.03	62
	d__Bacteria; p__Elusimicrobiota; c__Elusimicrobia; o__Elusimicrobiales; f__Elusimicrobiaceae	0	30	12	2	63
	d__Bacteria; p__Elusimicrobiota; c__Elusimicrobia; o__Elusimicrobiales; f__Elusimicrobiaceae	0	33	480	0.916	79
	d__Bacteria; p__Elusimicrobiota; c__Elusimicrobia; o__Elusimicrobiales; f__Elusimicrobiaceae	0	40	180	1.26	56
	d__Bacteria; p__Elusimicrobiota; c__Elusimicrobia; o__Elusimicrobiales; f__Elusimicrobiaceae	0	60	50	1.9	59
	d__Bacteria; p__Elusimicrobiota; c__Elusimicrobia; o__Elusimicrobiales; f__Elusimicrobiaceae	0	58.5	35	2.27	69
	d__Bacteria; p__Elusimicrobiota; c__Elusimicrobia; o__Elusimicrobiales; f__Elusimicrobiaceae	0	32	29.8	2.41	60
	d__Bacteria; p__Elusimicrobiota; c__Elusimicrobia; o__Elusimicrobiales; f__Elusimicrobiaceae	0	65	35	5.83	70
	d__Bacteria; p__Elusimicrobiota; c__Elusimicrobia; o__Elusimicrobiales; f__Elusimicrobiaceae	0	35	279	0.97	73
	d__Bacteria; p__Elusimicrobiota; c__Elusimicrobia; o__Elusimicrobiales; f__Elusimicrobiaceae	0	40	60	1.21	58
	d__Bacteria; p__Elusimicrobiota; c__Elusimicrobia; o__Elusimicrobiales; f__Elusimicrobiaceae	0	40	10	1.1	76
	d__Bacteria; p__Elusimicrobiota; c__Elusimicrobia; o__Elusimicrobiales; f__Elusimicrobiaceae	0	40	0	5.89	73
	d__Bacteria; p__Elusimicrobiota; c__Elusimicrobia; o__Elusimicrobiales; f__Elusimicrobiaceae	0	70	200	2.09	68
	d__Bacteria; p__Elusimicrobiota; c__Elusimicrobia; o__Elusimicrobiales; f__Elusimicrobiaceae	0	160		13	63
	d__Bacteria; p__Elusimicrobiota; c__Elusimicrobia; o__Elusimicrobiales; f__Elusimicrobiaceae	0	80	110	2.39	58
	d__Bacteria; p__Elusimicrobiota; c__Elusimicrobia; o__Elusimicrobiales; f__Elusimicrobiaceae	0	45	30	5.14	74
	d__Bacteria; p__Firmicutes; c__Bacilli; o__Acholeplasmatales; f__Acholeplasmataceae	4501	70	200	2.09	68
	d__Bacteria; p__Firmicutes; c__Bacilli; o__Acholeplasmatales; f__Acholeplasmataceae	3094	40	125	2	70
	d__Bacteria; p__Firmicutes; c__Bacilli; o__Acholeplasmatales; f__Acholeplasmataceae	0	58.5	35	2.27	69
	d__Bacteria; p__Firmicutes; c__Bacilli; o__Acholeplasmatales; f__Acholeplasmataceae	0	40	60	1.21	58
	d__Bacteria; p__Firmicutes; c__Bacilli; o__Acholeplasmatales; f__Acholeplasmataceae	0	40	0	5.89	73
	d__Bacteria; p__Firmicutes; c__Bacilli; o__Acholeplasmatales; f__Acholeplasmataceae	0	40	180	1.26	56
	d__Bacteria; p__Firmicutes; c__Bacilli; o__Acholeplasmatales; f__Acholeplasmataceae	0	45	130	1.3	56
	d__Bacteria; p__Firmicutes; c__Bacilli; o__Acholeplasmatales; f__Acholeplasmataceae	0	45	30	5.14	74
	d__Bacteria; p__Firmicutes; c__Bacilli; o__Acholeplasmatales; f__Acholeplasmataceae	0	42.1	70	6.03	62
	d__Bacteria; p__Firmicutes; c__Bacilli; o__Acholeplasmatales; f__Acholeplasmataceae	0	160		13	63
	d__Bacteria; p__Firmicutes; c__Bacilli; o__Acholeplasmatales; f__Acholeplasmataceae	0	180	0	1.05	72
	d__Bacteria; p__Firmicutes; c__Bacilli; o__Acholeplasmatales; f__Acholeplasmataceae	0	65	35	5.83	70
	d__Bacteria; p__Firmicutes; c__Bacilli; o__Acholeplasmatales; f__Acholeplasmataceae	0	80	10	3.3	60
	d__Bacteria; p__Firmicutes; c__Bacilli; o__Acholeplasmatales; f__Acholeplasmataceae	0	91	40	3.42	75
	d__Bacteria; p__Firmicutes; c__Bacilli; o__Acholeplasmatales; f__Acholeplasmataceae	0	60	50	1.9	59
	d__Bacteria; p__Firmicutes; c__Bacilli; o__Acholeplasmatales; f__Acholeplasmataceae	0	30	30	1.1	75
	d__Bacteria; p__Firmicutes; c__Bacilli; o__Acholeplasmatales; f__Acholeplasmataceae	0	90	45	4	73
	d__Bacteria; p__Firmicutes; c__Bacilli; o__Acholeplasmatales; f__Acholeplasmataceae	0	32	29.8	2.41	60
	d__Bacteria; p__Firmicutes; c__Bacilli; o__Acholeplasmatales; f__Acholeplasmataceae	0	35	279	0.97	73
	d__Bacteria; p__Firmicutes; c__Bacilli; o__Acholeplasmatales; f__Acholeplasmataceae	0	55	228.68	0.77	66
	d__Bacteria; p__Firmicutes; c__Bacilli; o__Acholeplasmatales; f__Acholeplasmataceae	0	80	110	2.39	58
	d__Bacteria; p__Firmicutes; c__Bacilli; o__Acholeplasmatales; f__Acholeplasmataceae	0	33	9	1.42	59
	d__Bacteria; p__Firmicutes; c__Bacilli; o__Acholeplasmatales; f__Acholeplasmataceae	0	40	100	0.81	57
	d__Bacteria; p__Firmicutes; c__Bacilli; o__Acholeplasmatales; f__Acholeplasmataceae	0	33	480	0.916	79
	d__Bacteria; p__Firmicutes; c__Bacilli; o__Acholeplasmatales; f__Acholeplasmataceae	0	160	4	43	66
	d__Bacteria; p__Firmicutes; c__Bacilli; o__Acholeplasmatales; f__Acholeplasmataceae	0	40	10	1.1	76
	d__Bacteria; p__Firmicutes; c__Bacilli; o__Acholeplasmatales; f__Acholeplasmataceae	0	30	12	2	63
	d__Bacteria; p__Firmicutes; c__Bacilli; o__Acholeplasmatales; f__Acholeplasmataceae	0	20	30	0.72	56
	d__Bacteria; p__Firmicutes; c__Negativicutes; o__Veillonellales-Selenomonadales; f__Selenomonadaceae	4200	90	45	4	73
	d__Bacteria; p__Firmicutes; c__Negativicutes; o__Veillonellales-Selenomonadales; f__Selenomonadaceae	752	160	4	43	66
	d__Bacteria; p__Firmicutes; c__Negativicutes; o__Veillonellales-Selenomonadales; f__Selenomonadaceae	0	40	60	1.21	58
	d__Bacteria; p__Firmicutes; c__Negativicutes; o__Veillonellales-Selenomonadales; f__Selenomonadaceae	0	40	10	1.1	76
	d__Bacteria; p__Firmicutes; c__Negativicutes; o__Veillonellales-Selenomonadales; f__Selenomonadaceae	0	45	130	1.3	56
	d__Bacteria; p__Firmicutes; c__Negativicutes; o__Veillonellales-Selenomonadales; f__Selenomonadaceae	0	180	0	1.05	72
	d__Bacteria; p__Firmicutes; c__Negativicutes; o__Veillonellales-Selenomonadales; f__Selenomonadaceae	0	40	0	5.89	73
	d__Bacteria; p__Firmicutes; c__Negativicutes; o__Veillonellales-Selenomonadales; f__Selenomonadaceae	0	32	29.8	2.41	60
	d__Bacteria; p__Firmicutes; c__Negativicutes; o__Veillonellales-Selenomonadales; f__Selenomonadaceae	0	40	125	2	70
	d__Bacteria; p__Firmicutes; c__Negativicutes; o__Veillonellales-Selenomonadales; f__Selenomonadaceae	0	40	100	0.81	57
	d__Bacteria; p__Firmicutes; c__Negativicutes; o__Veillonellales-Selenomonadales; f__Selenomonadaceae	0	160		13	63
	d__Bacteria; p__Firmicutes; c__Negativicutes; o__Veillonellales-Selenomonadales; f__Selenomonadaceae	0	91	40	3.42	75
	d__Bacteria; p__Firmicutes; c__Negativicutes; o__Veillonellales-Selenomonadales; f__Selenomonadaceae	0	55	228.68	0.77	66
	d__Bacteria; p__Firmicutes; c__Negativicutes; o__Veillonellales-Selenomonadales; f__Selenomonadaceae	0	60	50	1.9	59
	d__Bacteria; p__Firmicutes; c__Negativicutes; o__Veillonellales-Selenomonadales; f__Selenomonadaceae	0	80	10	3.3	60
	d__Bacteria; p__Firmicutes; c__Negativicutes; o__Veillonellales-Selenomonadales; f__Selenomonadaceae	0	30	30	1.1	75
	d__Bacteria; p__Firmicutes; c__Negativicutes; o__Veillonellales-Selenomonadales; f__Selenomonadaceae	0	70	200	2.09	68
	d__Bacteria; p__Firmicutes; c__Negativicutes; o__Veillonellales-Selenomonadales; f__Selenomonadaceae	0	20	30	0.72	56
	d__Bacteria; p__Firmicutes; c__Negativicutes; o__Veillonellales-Selenomonadales; f__Selenomonadaceae	0	45	30	5.14	74
	d__Bacteria; p__Firmicutes; c__Negativicutes; o__Veillonellales-Selenomonadales; f__Selenomonadaceae	0	35	279	0.97	73
	d__Bacteria; p__Firmicutes; c__Negativicutes; o__Veillonellales-Selenomonadales; f__Selenomonadaceae	0	33	480	0.916	79
	d__Bacteria; p__Firmicutes; c__Negativicutes; o__Veillonellales-Selenomonadales; f__Selenomonadaceae	0	33	9	1.42	59
	d__Bacteria; p__Firmicutes; c__Negativicutes; o__Veillonellales-Selenomonadales; f__Selenomonadaceae	0	42.1	70	6.03	62
	d__Bacteria; p__Firmicutes; c__Negativicutes; o__Veillonellales-Selenomonadales; f__Selenomonadaceae	0	40	180	1.26	56
	d__Bacteria; p__Firmicutes; c__Negativicutes; o__Veillonellales-Selenomonadales; f__Selenomonadaceae	0	58.5	35	2.27	69
	d__Bacteria; p__Firmicutes; c__Negativicutes; o__Veillonellales-Selenomonadales; f__Selenomonadaceae	0	30	12	2	63
	d__Bacteria; p__Firmicutes; c__Negativicutes; o__Veillonellales-Selenomonadales; f__Selenomonadaceae	0	65	35	5.83	70
	d__Bacteria; p__Firmicutes; c__Negativicutes; o__Veillonellales-Selenomonadales; f__Selenomonadaceae	0	80	110	2.39	58
	d__Bacteria; p__Firmicutes; c__Bacilli; o__Lactobacillales; f__Lactobacillaceae	3997	90	45	4	73
	d__Bacteria; p__Firmicutes; c__Bacilli; o__Lactobacillales; f__Lactobacillaceae	3500	40	100	0.81	57
	d__Bacteria; p__Firmicutes; c__Bacilli; o__Lactobacillales; f__Lactobacillaceae	235	35	279	0.97	73
	d__Bacteria; p__Firmicutes; c__Bacilli; o__Lactobacillales; f__Lactobacillaceae	149	180	0	1.05	72
	d__Bacteria; p__Firmicutes; c__Bacilli; o__Lactobacillales; f__Lactobacillaceae	105	65	35	5.83	70
	d__Bacteria; p__Firmicutes; c__Bacilli; o__Lactobacillales; f__Lactobacillaceae	32	70	200	2.09	68
	d__Bacteria; p__Firmicutes; c__Bacilli; o__Lactobacillales; f__Lactobacillaceae	18	80	10	3.3	60
	d__Bacteria; p__Firmicutes; c__Bacilli; o__Lactobacillales; f__Lactobacillaceae	11	80	110	2.39	58
	d__Bacteria; p__Firmicutes; c__Bacilli; o__Lactobacillales; f__Lactobacillaceae	7	55	228.68	0.77	66
	d__Bacteria; p__Firmicutes; c__Bacilli; o__Lactobacillales; f__Lactobacillaceae	7	40	125	2	70
	d__Bacteria; p__Firmicutes; c__Bacilli; o__Lactobacillales; f__Lactobacillaceae	7	33	480	0.916	79
	d__Bacteria; p__Firmicutes; c__Bacilli; o__Lactobacillales; f__Lactobacillaceae	0	40	0	5.89	73
	d__Bacteria; p__Firmicutes; c__Bacilli; o__Lactobacillales; f__Lactobacillaceae	0	40	60	1.21	58
	d__Bacteria; p__Firmicutes; c__Bacilli; o__Lactobacillales; f__Lactobacillaceae	0	30	12	2	63
	d__Bacteria; p__Firmicutes; c__Bacilli; o__Lactobacillales; f__Lactobacillaceae	0	45	30	5.14	74
	d__Bacteria; p__Firmicutes; c__Bacilli; o__Lactobacillales; f__Lactobacillaceae	0	33	9	1.42	59
	d__Bacteria; p__Firmicutes; c__Bacilli; o__Lactobacillales; f__Lactobacillaceae	0	45	130	1.3	56
	d__Bacteria; p__Firmicutes; c__Bacilli; o__Lactobacillales; f__Lactobacillaceae	0	91	40	3.42	75
	d__Bacteria; p__Firmicutes; c__Bacilli; o__Lactobacillales; f__Lactobacillaceae	0	60	50	1.9	59
	d__Bacteria; p__Firmicutes; c__Bacilli; o__Lactobacillales; f__Lactobacillaceae	0	160	4	43	66
	d__Bacteria; p__Firmicutes; c__Bacilli; o__Lactobacillales; f__Lactobacillaceae	0	20	30	0.72	56
	d__Bacteria; p__Firmicutes; c__Bacilli; o__Lactobacillales; f__Lactobacillaceae	0	30	30	1.1	75
	d__Bacteria; p__Firmicutes; c__Bacilli; o__Lactobacillales; f__Lactobacillaceae	0	58.5	35	2.27	69
	d__Bacteria; p__Firmicutes; c__Bacilli; o__Lactobacillales; f__Lactobacillaceae	0	42.1	70	6.03	62
	d__Bacteria; p__Firmicutes; c__Bacilli; o__Lactobacillales; f__Lactobacillaceae	0	40	180	1.26	56
	d__Bacteria; p__Firmicutes; c__Bacilli; o__Lactobacillales; f__Lactobacillaceae	0	40	10	1.1	76
	d__Bacteria; p__Firmicutes; c__Bacilli; o__Lactobacillales; f__Lactobacillaceae	0	32	29.8	2.41	60
	d__Bacteria; p__Firmicutes; c__Bacilli; o__Lactobacillales; f__Lactobacillaceae	0	160		13	63
	d__Bacteria; p__Firmicutes; c__Bacilli; o__Izemoplasmatales; f__Izemoplasmatales	3997	40	125	2	70
	d__Bacteria; p__Firmicutes; c__Bacilli; o__Izemoplasmatales; f__Izemoplasmatales	165	30	30	1.1	75
	d__Bacteria; p__Firmicutes; c__Bacilli; o__Izemoplasmatales; f__Izemoplasmatales	152	42.1	70	6.03	62
	d__Bacteria; p__Firmicutes; c__Bacilli; o__Izemoplasmatales; f__Izemoplasmatales	122	80	110	2.39	58
	d__Bacteria; p__Firmicutes; c__Bacilli; o__Izemoplasmatales; f__Izemoplasmatales	92	91	40	3.42	75
	d__Bacteria; p__Firmicutes; c__Bacilli; o__Izemoplasmatales; f__Izemoplasmatales	82	32	29.8	2.41	60
	d__Bacteria; p__Firmicutes; c__Bacilli; o__Izemoplasmatales; f__Izemoplasmatales	46	160	4	43	66
	d__Bacteria; p__Firmicutes; c__Bacilli; o__Izemoplasmatales; f__Izemoplasmatales	25	35	279	0.97	73
	d__Bacteria; p__Firmicutes; c__Bacilli; o__Izemoplasmatales; f__Izemoplasmatales	23	45	130	1.3	56
	d__Bacteria; p__Firmicutes; c__Bacilli; o__Izemoplasmatales; f__Izemoplasmatales	6	40	60	1.21	58
	d__Bacteria; p__Firmicutes; c__Bacilli; o__Izemoplasmatales; f__Izemoplasmatales	6	40	100	0.81	57
	d__Bacteria; p__Firmicutes; c__Bacilli; o__Izemoplasmatales; f__Izemoplasmatales	0	58.5	35	2.27	69
	d__Bacteria; p__Firmicutes; c__Bacilli; o__Izemoplasmatales; f__Izemoplasmatales	0	33	480	0.916	79
	d__Bacteria; p__Firmicutes; c__Bacilli; o__Izemoplasmatales; f__Izemoplasmatales	0	40	10	1.1	76
	d__Bacteria; p__Firmicutes; c__Bacilli; o__Izemoplasmatales; f__Izemoplasmatales	0	160		13	63
	d__Bacteria; p__Firmicutes; c__Bacilli; o__Izemoplasmatales; f__Izemoplasmatales	0	180	0	1.05	72
	d__Bacteria; p__Firmicutes; c__Bacilli; o__Izemoplasmatales; f__Izemoplasmatales	0	90	45	4	73
	d__Bacteria; p__Firmicutes; c__Bacilli; o__Izemoplasmatales; f__Izemoplasmatales	0	30	12	2	63
	d__Bacteria; p__Firmicutes; c__Bacilli; o__Izemoplasmatales; f__Izemoplasmatales	0	60	50	1.9	59
	d__Bacteria; p__Firmicutes; c__Bacilli; o__Izemoplasmatales; f__Izemoplasmatales	0	40	180	1.26	56
	d__Bacteria; p__Firmicutes; c__Bacilli; o__Izemoplasmatales; f__Izemoplasmatales	0	20	30	0.72	56
	d__Bacteria; p__Firmicutes; c__Bacilli; o__Izemoplasmatales; f__Izemoplasmatales	0	45	30	5.14	74
	d__Bacteria; p__Firmicutes; c__Bacilli; o__Izemoplasmatales; f__Izemoplasmatales	0	70	200	2.09	68
	d__Bacteria; p__Firmicutes; c__Bacilli; o__Izemoplasmatales; f__Izemoplasmatales	0	65	35	5.83	70
	d__Bacteria; p__Firmicutes; c__Bacilli; o__Izemoplasmatales; f__Izemoplasmatales	0	33	9	1.42	59
	d__Bacteria; p__Firmicutes; c__Bacilli; o__Izemoplasmatales; f__Izemoplasmatales	0	55	228.68	0.77	66
	d__Bacteria; p__Firmicutes; c__Bacilli; o__Izemoplasmatales; f__Izemoplasmatales	0	80	10	3.3	60
	d__Bacteria; p__Firmicutes; c__Bacilli; o__Izemoplasmatales; f__Izemoplasmatales	0	40	0	5.89	73
	d__Bacteria; p__Actinobacteriota; c__Coriobacteriia; o__Coriobacteriales; f__Eggerthellaceae	3210	35	279	0.97	73
	d__Bacteria; p__Actinobacteriota; c__Coriobacteriia; o__Coriobacteriales; f__Eggerthellaceae	2286	90	45	4	73
	d__Bacteria; p__Actinobacteriota; c__Coriobacteriia; o__Coriobacteriales; f__Eggerthellaceae	1099	32	29.8	2.41	60
	d__Bacteria; p__Actinobacteriota; c__Coriobacteriia; o__Coriobacteriales; f__Eggerthellaceae	1057	40	180	1.26	56
	d__Bacteria; p__Actinobacteriota; c__Coriobacteriia; o__Coriobacteriales; f__Eggerthellaceae	968	40	100	0.81	57
	d__Bacteria; p__Actinobacteriota; c__Coriobacteriia; o__Coriobacteriales; f__Eggerthellaceae	826	55	228.68	0.77	66
	d__Bacteria; p__Actinobacteriota; c__Coriobacteriia; o__Coriobacteriales; f__Eggerthellaceae	815	160	4	43	66
	d__Bacteria; p__Actinobacteriota; c__Coriobacteriia; o__Coriobacteriales; f__Eggerthellaceae	591	33	480	0.916	79
	d__Bacteria; p__Actinobacteriota; c__Coriobacteriia; o__Coriobacteriales; f__Eggerthellaceae	526	80	10	3.3	60
	d__Bacteria; p__Actinobacteriota; c__Coriobacteriia; o__Coriobacteriales; f__Eggerthellaceae	490	20	30	0.72	56
	d__Bacteria; p__Actinobacteriota; c__Coriobacteriia; o__Coriobacteriales; f__Eggerthellaceae	484	80	110	2.39	58
	d__Bacteria; p__Actinobacteriota; c__Coriobacteriia; o__Coriobacteriales; f__Eggerthellaceae	451	58.5	35	2.27	69
	d__Bacteria; p__Actinobacteriota; c__Coriobacteriia; o__Coriobacteriales; f__Eggerthellaceae	413	40	125	2	70
	d__Bacteria; p__Actinobacteriota; c__Coriobacteriia; o__Coriobacteriales; f__Eggerthellaceae	370	91	40	3.42	75
	d__Bacteria; p__Actinobacteriota; c__Coriobacteriia; o__Coriobacteriales; f__Eggerthellaceae	356	33	9	1.42	59
	d__Bacteria; p__Actinobacteriota; c__Coriobacteriia; o__Coriobacteriales; f__Eggerthellaceae	324	42.1	70	6.03	62
	d__Bacteria; p__Actinobacteriota; c__Coriobacteriia; o__Coriobacteriales; f__Eggerthellaceae	318	160		13	63
	d__Bacteria; p__Actinobacteriota; c__Coriobacteriia; o__Coriobacteriales; f__Eggerthellaceae	298	45	30	5.14	74
	d__Bacteria; p__Actinobacteriota; c__Coriobacteriia; o__Coriobacteriales; f__Eggerthellaceae	256	30	30	1.1	75
	d__Bacteria; p__Actinobacteriota; c__Coriobacteriia; o__Coriobacteriales; f__Eggerthellaceae	252	40	10	1.1	76
	d__Bacteria; p__Actinobacteriota; c__Coriobacteriia; o__Coriobacteriales; f__Eggerthellaceae	227	45	130	1.3	56
	d__Bacteria; p__Actinobacteriota; c__Coriobacteriia; o__Coriobacteriales; f__Eggerthellaceae	154	60	50	1.9	59
	d__Bacteria; p__Actinobacteriota; c__Coriobacteriia; o__Coriobacteriales; f__Eggerthellaceae	152	70	200	2.09	68
	d__Bacteria; p__Actinobacteriota; c__Coriobacteriia; o__Coriobacteriales; f__Eggerthellaceae	103	30	12	2	63
	d__Bacteria; p__Actinobacteriota; c__Coriobacteriia; o__Coriobacteriales; f__Eggerthellaceae	93	40	0	5.89	73
	d__Bacteria; p__Actinobacteriota; c__Coriobacteriia; o__Coriobacteriales; f__Eggerthellaceae	89	180	0	1.05	72
	d__Bacteria; p__Actinobacteriota; c__Coriobacteriia; o__Coriobacteriales; f__Eggerthellaceae	86	40	60	1.21	58
	d__Bacteria; p__Actinobacteriota; c__Coriobacteriia; o__Coriobacteriales; f__Eggerthellaceae	84	65	35	5.83	70
	d__Bacteria; p__Bacteroidota; c__Bacteroidia; o__Bacteroidales; f__Muribaculaceae	3202	160		13	63
	d__Bacteria; p__Bacteroidota; c__Bacteroidia; o__Bacteroidales; f__Muribaculaceae	540	33	9	1.42	59
	d__Bacteria; p__Bacteroidota; c__Bacteroidia; o__Bacteroidales; f__Muribaculaceae	406	30	30	1.1	75
	d__Bacteria; p__Bacteroidota; c__Bacteroidia; o__Bacteroidales; f__Muribaculaceae	96	40	100	0.81	57
	d__Bacteria; p__Bacteroidota; c__Bacteroidia; o__Bacteroidales; f__Muribaculaceae	0	58.5	35	2.27	69
	d__Bacteria; p__Bacteroidota; c__Bacteroidia; o__Bacteroidales; f__Muribaculaceae	0	30	12	2	63
	d__Bacteria; p__Bacteroidota; c__Bacteroidia; o__Bacteroidales; f__Muribaculaceae	0	180	0	1.05	72
	d__Bacteria; p__Bacteroidota; c__Bacteroidia; o__Bacteroidales; f__Muribaculaceae	0	42.1	70	6.03	62
	d__Bacteria; p__Bacteroidota; c__Bacteroidia; o__Bacteroidales; f__Muribaculaceae	0	20	30	0.72	56
	d__Bacteria; p__Bacteroidota; c__Bacteroidia; o__Bacteroidales; f__Muribaculaceae	0	40	10	1.1	76
	d__Bacteria; p__Bacteroidota; c__Bacteroidia; o__Bacteroidales; f__Muribaculaceae	0	40	0	5.89	73
	d__Bacteria; p__Bacteroidota; c__Bacteroidia; o__Bacteroidales; f__Muribaculaceae	0	70	200	2.09	68
	d__Bacteria; p__Bacteroidota; c__Bacteroidia; o__Bacteroidales; f__Muribaculaceae	0	35	279	0.97	73
	d__Bacteria; p__Bacteroidota; c__Bacteroidia; o__Bacteroidales; f__Muribaculaceae	0	60	50	1.9	59
	d__Bacteria; p__Bacteroidota; c__Bacteroidia; o__Bacteroidales; f__Muribaculaceae	0	45	130	1.3	56
	d__Bacteria; p__Bacteroidota; c__Bacteroidia; o__Bacteroidales; f__Muribaculaceae	0	32	29.8	2.41	60
	d__Bacteria; p__Bacteroidota; c__Bacteroidia; o__Bacteroidales; f__Muribaculaceae	0	45	30	5.14	74
	d__Bacteria; p__Bacteroidota; c__Bacteroidia; o__Bacteroidales; f__Muribaculaceae	0	90	45	4	73
	d__Bacteria; p__Bacteroidota; c__Bacteroidia; o__Bacteroidales; f__Muribaculaceae	0	40	180	1.26	56
	d__Bacteria; p__Bacteroidota; c__Bacteroidia; o__Bacteroidales; f__Muribaculaceae	0	91	40	3.42	75
	d__Bacteria; p__Bacteroidota; c__Bacteroidia; o__Bacteroidales; f__Muribaculaceae	0	65	35	5.83	70
	d__Bacteria; p__Bacteroidota; c__Bacteroidia; o__Bacteroidales; f__Muribaculaceae	0	55	228.68	0.77	66
	d__Bacteria; p__Bacteroidota; c__Bacteroidia; o__Bacteroidales; f__Muribaculaceae	0	40	60	1.21	58
	d__Bacteria; p__Bacteroidota; c__Bacteroidia; o__Bacteroidales; f__Muribaculaceae	0	80	10	3.3	60
	d__Bacteria; p__Bacteroidota; c__Bacteroidia; o__Bacteroidales; f__Muribaculaceae	0	80	110	2.39	58
	d__Bacteria; p__Bacteroidota; c__Bacteroidia; o__Bacteroidales; f__Muribaculaceae	0	160	4	43	66
	d__Bacteria; p__Bacteroidota; c__Bacteroidia; o__Bacteroidales; f__Muribaculaceae	0	40	125	2	70
	d__Bacteria; p__Bacteroidota; c__Bacteroidia; o__Bacteroidales; f__Muribaculaceae	0	33	480	0.916	79
	d__Bacteria; p__Bacteroidota; c__Bacteroidia; o__Bacteroidales; f__Barnesiellaceae	2978	40	125	2	70
	d__Bacteria; p__Bacteroidota; c__Bacteroidia; o__Bacteroidales; f__Barnesiellaceae	2369	160	4	43	66
	d__Bacteria; p__Bacteroidota; c__Bacteroidia; o__Bacteroidales; f__Barnesiellaceae	2117	60	50	1.9	59
	d__Bacteria; p__Bacteroidota; c__Bacteroidia; o__Bacteroidales; f__Barnesiellaceae	1598	33	9	1.42	59
	d__Bacteria; p__Bacteroidota; c__Bacteroidia; o__Bacteroidales; f__Barnesiellaceae	1421	42.1	70	6.03	62
	d__Bacteria; p__Bacteroidota; c__Bacteroidia; o__Bacteroidales; f__Barnesiellaceae	1396	65	35	5.83	70
	d__Bacteria; p__Bacteroidota; c__Bacteroidia; o__Bacteroidales; f__Barnesiellaceae	1239	33	480	0.916	79
	d__Bacteria; p__Bacteroidota; c__Bacteroidia; o__Bacteroidales; f__Barnesiellaceae	1214	40	10	1.1	76
	d__Bacteria; p__Bacteroidota; c__Bacteroidia; o__Bacteroidales; f__Barnesiellaceae	1195	30	12	2	63
	d__Bacteria; p__Bacteroidota; c__Bacteroidia; o__Bacteroidales; f__Barnesiellaceae	1166	45	130	1.3	56
	d__Bacteria; p__Bacteroidota; c__Bacteroidia; o__Bacteroidales; f__Barnesiellaceae	1141	70	200	2.09	68
	d__Bacteria; p__Bacteroidota; c__Bacteroidia; o__Bacteroidales; f__Barnesiellaceae	1140	80	110	2.39	58
	d__Bacteria; p__Bacteroidota; c__Bacteroidia; o__Bacteroidales; f__Barnesiellaceae	1124	32	29.8	2.41	60
	d__Bacteria; p__Bacteroidota; c__Bacteroidia; o__Bacteroidales; f__Barnesiellaceae	990	30	30	1.1	75
	d__Bacteria; p__Bacteroidota; c__Bacteroidia; o__Bacteroidales; f__Barnesiellaceae	857	40	0	5.89	73
	d__Bacteria; p__Bacteroidota; c__Bacteroidia; o__Bacteroidales; f__Barnesiellaceae	755	20	30	0.72	56
	d__Bacteria; p__Bacteroidota; c__Bacteroidia; o__Bacteroidales; f__Barnesiellaceae	689	40	180	1.26	56
	d__Bacteria; p__Bacteroidota; c__Bacteroidia; o__Bacteroidales; f__Barnesiellaceae	646	91	40	3.42	75
	d__Bacteria; p__Bacteroidota; c__Bacteroidia; o__Bacteroidales; f__Barnesiellaceae	617	35	279	0.97	73
	d__Bacteria; p__Bacteroidota; c__Bacteroidia; o__Bacteroidales; f__Barnesiellaceae	503	80	10	3.3	60
	d__Bacteria; p__Bacteroidota; c__Bacteroidia; o__Bacteroidales; f__Barnesiellaceae	320	58.5	35	2.27	69
	d__Bacteria; p__Bacteroidota; c__Bacteroidia; o__Bacteroidales; f__Barnesiellaceae	74	90	45	4	73
	d__Bacteria; p__Bacteroidota; c__Bacteroidia; o__Bacteroidales; f__Barnesiellaceae	24	45	30	5.14	74
	d__Bacteria; p__Bacteroidota; c__Bacteroidia; o__Bacteroidales; f__Barnesiellaceae	0	55	228.68	0.77	66
	d__Bacteria; p__Bacteroidota; c__Bacteroidia; o__Bacteroidales; f__Barnesiellaceae	0	40	100	0.81	57
	d__Bacteria; p__Bacteroidota; c__Bacteroidia; o__Bacteroidales; f__Barnesiellaceae	0	180	0	1.05	72
	d__Bacteria; p__Bacteroidota; c__Bacteroidia; o__Bacteroidales; f__Barnesiellaceae	0	160		13	63
	d__Bacteria; p__Bacteroidota; c__Bacteroidia; o__Bacteroidales; f__Barnesiellaceae	0	40	60	1.21	58
	d__Bacteria; p__Firmicutes; c__Bacilli; o__Lactobacillales; f__Streptococcaceae	2675	90	45	4	73
	d__Bacteria; p__Firmicutes; c__Bacilli; o__Lactobacillales; f__Streptococcaceae	2087	65	35	5.83	70
	d__Bacteria; p__Firmicutes; c__Bacilli; o__Lactobacillales; f__Streptococcaceae	1133	35	279	0.97	73
	d__Bacteria; p__Firmicutes; c__Bacilli; o__Lactobacillales; f__Streptococcaceae	893	40	180	1.26	56
	d__Bacteria; p__Firmicutes; c__Bacilli; o__Lactobacillales; f__Streptococcaceae	542	55	228.68	0.77	66
	d__Bacteria; p__Firmicutes; c__Bacilli; o__Lactobacillales; f__Streptococcaceae	393	91	40	3.42	75
	d__Bacteria; p__Firmicutes; c__Bacilli; o__Lactobacillales; f__Streptococcaceae	335	40	60	1.21	58
	d__Bacteria; p__Firmicutes; c__Bacilli; o__Lactobacillales; f__Streptococcaceae	303	180	0	1.05	72
	d__Bacteria; p__Firmicutes; c__Bacilli; o__Lactobacillales; f__Streptococcaceae	288	45	30	5.14	74
	d__Bacteria; p__Firmicutes; c__Bacilli; o__Lactobacillales; f__Streptococcaceae	278	80	110	2.39	58
	d__Bacteria; p__Firmicutes; c__Bacilli; o__Lactobacillales; f__Streptococcaceae	266	60	50	1.9	59
	d__Bacteria; p__Firmicutes; c__Bacilli; o__Lactobacillales; f__Streptococcaceae	249	70	200	2.09	68
	d__Bacteria; p__Firmicutes; c__Bacilli; o__Lactobacillales; f__Streptococcaceae	227	40	0	5.89	73
	d__Bacteria; p__Firmicutes; c__Bacilli; o__Lactobacillales; f__Streptococcaceae	200	58.5	35	2.27	69
	d__Bacteria; p__Firmicutes; c__Bacilli; o__Lactobacillales; f__Streptococcaceae	177	32	29.8	2.41	60
	d__Bacteria; p__Firmicutes; c__Bacilli; o__Lactobacillales; f__Streptococcaceae	160	30	12	2	63
	d__Bacteria; p__Firmicutes; c__Bacilli; o__Lactobacillales; f__Streptococcaceae	81	30	30	1.1	75
	d__Bacteria; p__Firmicutes; c__Bacilli; o__Lactobacillales; f__Streptococcaceae	74	33	480	0.916	79
	d__Bacteria; p__Firmicutes; c__Bacilli; o__Lactobacillales; f__Streptococcaceae	48	20	30	0.72	56
	d__Bacteria; p__Firmicutes; c__Bacilli; o__Lactobacillales; f__Streptococcaceae	26	45	130	1.3	56
	d__Bacteria; p__Firmicutes; c__Bacilli; o__Lactobacillales; f__Streptococcaceae	25	40	10	1.1	76
	d__Bacteria; p__Firmicutes; c__Bacilli; o__Lactobacillales; f__Streptococcaceae	14	40	125	2	70
	d__Bacteria; p__Firmicutes; c__Bacilli; o__Lactobacillales; f__Streptococcaceae	0	160	4	43	66
	d__Bacteria; p__Firmicutes; c__Bacilli; o__Lactobacillales; f__Streptococcaceae	0	40	100	0.81	57
	d__Bacteria; p__Firmicutes; c__Bacilli; o__Lactobacillales; f__Streptococcaceae	0	42.1	70	6.03	62
	d__Bacteria; p__Firmicutes; c__Bacilli; o__Lactobacillales; f__Streptococcaceae	0	33	9	1.42	59
	d__Bacteria; p__Firmicutes; c__Bacilli; o__Lactobacillales; f__Streptococcaceae	0	160		13	63
	d__Bacteria; p__Firmicutes; c__Bacilli; o__Lactobacillales; f__Streptococcaceae	0	80	10	3.3	60
	d__Bacteria; p__Verrucomicrobiota; c__Lentisphaeria; o__Oligosphaerales; f__Oligosphaeraceae	2537	160		13	63
	d__Bacteria; p__Verrucomicrobiota; c__Lentisphaeria; o__Oligosphaerales; f__Oligosphaeraceae	0	40	125	2	70
	d__Bacteria; p__Verrucomicrobiota; c__Lentisphaeria; o__Oligosphaerales; f__Oligosphaeraceae	0	45	130	1.3	56
	d__Bacteria; p__Verrucomicrobiota; c__Lentisphaeria; o__Oligosphaerales; f__Oligosphaeraceae	0	40	180	1.26	56
	d__Bacteria; p__Verrucomicrobiota; c__Lentisphaeria; o__Oligosphaerales; f__Oligosphaeraceae	0	45	30	5.14	74
	d__Bacteria; p__Verrucomicrobiota; c__Lentisphaeria; o__Oligosphaerales; f__Oligosphaeraceae	0	35	279	0.97	73
	d__Bacteria; p__Verrucomicrobiota; c__Lentisphaeria; o__Oligosphaerales; f__Oligosphaeraceae	0	90	45	4	73
	d__Bacteria; p__Verrucomicrobiota; c__Lentisphaeria; o__Oligosphaerales; f__Oligosphaeraceae	0	60	50	1.9	59
	d__Bacteria; p__Verrucomicrobiota; c__Lentisphaeria; o__Oligosphaerales; f__Oligosphaeraceae	0	65	35	5.83	70
	d__Bacteria; p__Verrucomicrobiota; c__Lentisphaeria; o__Oligosphaerales; f__Oligosphaeraceae	0	55	228.68	0.77	66
	d__Bacteria; p__Verrucomicrobiota; c__Lentisphaeria; o__Oligosphaerales; f__Oligosphaeraceae	0	160	4	43	66
	d__Bacteria; p__Verrucomicrobiota; c__Lentisphaeria; o__Oligosphaerales; f__Oligosphaeraceae	0	30	30	1.1	75
	d__Bacteria; p__Verrucomicrobiota; c__Lentisphaeria; o__Oligosphaerales; f__Oligosphaeraceae	0	30	12	2	63
	d__Bacteria; p__Verrucomicrobiota; c__Lentisphaeria; o__Oligosphaerales; f__Oligosphaeraceae	0	33	480	0.916	79
	d__Bacteria; p__Verrucomicrobiota; c__Lentisphaeria; o__Oligosphaerales; f__Oligosphaeraceae	0	40	0	5.89	73
	d__Bacteria; p__Verrucomicrobiota; c__Lentisphaeria; o__Oligosphaerales; f__Oligosphaeraceae	0	42.1	70	6.03	62
	d__Bacteria; p__Verrucomicrobiota; c__Lentisphaeria; o__Oligosphaerales; f__Oligosphaeraceae	0	32	29.8	2.41	60
	d__Bacteria; p__Verrucomicrobiota; c__Lentisphaeria; o__Oligosphaerales; f__Oligosphaeraceae	0	20	30	0.72	56
	d__Bacteria; p__Verrucomicrobiota; c__Lentisphaeria; o__Oligosphaerales; f__Oligosphaeraceae	0	40	10	1.1	76
	d__Bacteria; p__Verrucomicrobiota; c__Lentisphaeria; o__Oligosphaerales; f__Oligosphaeraceae	0	40	100	0.81	57
	d__Bacteria; p__Verrucomicrobiota; c__Lentisphaeria; o__Oligosphaerales; f__Oligosphaeraceae	0	70	200	2.09	68
	d__Bacteria; p__Verrucomicrobiota; c__Lentisphaeria; o__Oligosphaerales; f__Oligosphaeraceae	0	80	10	3.3	60
	d__Bacteria; p__Verrucomicrobiota; c__Lentisphaeria; o__Oligosphaerales; f__Oligosphaeraceae	0	91	40	3.42	75
	d__Bacteria; p__Verrucomicrobiota; c__Lentisphaeria; o__Oligosphaerales; f__Oligosphaeraceae	0	33	9	1.42	59
	d__Bacteria; p__Verrucomicrobiota; c__Lentisphaeria; o__Oligosphaerales; f__Oligosphaeraceae	0	180	0	1.05	72
	d__Bacteria; p__Verrucomicrobiota; c__Lentisphaeria; o__Oligosphaerales; f__Oligosphaeraceae	0	58.5	35	2.27	69
	d__Bacteria; p__Verrucomicrobiota; c__Lentisphaeria; o__Oligosphaerales; f__Oligosphaeraceae	0	40	60	1.21	58
	d__Bacteria; p__Verrucomicrobiota; c__Lentisphaeria; o__Oligosphaerales; f__Oligosphaeraceae	0	80	110	2.39	58
	d__Bacteria; p__Desulfobacterota; c__Desulfovibrionia; o__Desulfovibrionales; f__Desulfovibrionaceae	2384	40	0	5.89	73
	d__Bacteria; p__Desulfobacterota; c__Desulfovibrionia; o__Desulfovibrionales; f__Desulfovibrionaceae	1760	40	125	2	70
	d__Bacteria; p__Desulfobacterota; c__Desulfovibrionia; o__Desulfovibrionales; f__Desulfovibrionaceae	1470	65	35	5.83	70
	d__Bacteria; p__Desulfobacterota; c__Desulfovibrionia; o__Desulfovibrionales; f__Desulfovibrionaceae	1425	40	10	1.1	76
	d__Bacteria; p__Desulfobacterota; c__Desulfovibrionia; o__Desulfovibrionales; f__Desulfovibrionaceae	1223	180	0	1.05	72
	d__Bacteria; p__Desulfobacterota; c__Desulfovibrionia; o__Desulfovibrionales; f__Desulfovibrionaceae	1184	40	60	1.21	58
	d__Bacteria; p__Desulfobacterota; c__Desulfovibrionia; o__Desulfovibrionales; f__Desulfovibrionaceae	811	80	110	2.39	58
	d__Bacteria; p__Desulfobacterota; c__Desulfovibrionia; o__Desulfovibrionales; f__Desulfovibrionaceae	797	45	30	5.14	74
	d__Bacteria; p__Desulfobacterota; c__Desulfovibrionia; o__Desulfovibrionales; f__Desulfovibrionaceae	737	55	228.68	0.77	66
	d__Bacteria; p__Desulfobacterota; c__Desulfovibrionia; o__Desulfovibrionales; f__Desulfovibrionaceae	722	30	30	1.1	75
	d__Bacteria; p__Desulfobacterota; c__Desulfovibrionia; o__Desulfovibrionales; f__Desulfovibrionaceae	641	160		13	63
	d__Bacteria; p__Desulfobacterota; c__Desulfovibrionia; o__Desulfovibrionales; f__Desulfovibrionaceae	634	60	50	1.9	59
	d__Bacteria; p__Desulfobacterota; c__Desulfovibrionia; o__Desulfovibrionales; f__Desulfovibrionaceae	633	20	30	0.72	56
	d__Bacteria; p__Desulfobacterota; c__Desulfovibrionia; o__Desulfovibrionales; f__Desulfovibrionaceae	623	90	45	4	73
	d__Bacteria; p__Desulfobacterota; c__Desulfovibrionia; o__Desulfovibrionales; f__Desulfovibrionaceae	463	42.1	70	6.03	62
	d__Bacteria; p__Desulfobacterota; c__Desulfovibrionia; o__Desulfovibrionales; f__Desulfovibrionaceae	461	40	180	1.26	56
	d__Bacteria; p__Desulfobacterota; c__Desulfovibrionia; o__Desulfovibrionales; f__Desulfovibrionaceae	359	58.5	35	2.27	69
	d__Bacteria; p__Desulfobacterota; c__Desulfovibrionia; o__Desulfovibrionales; f__Desulfovibrionaceae	351	33	480	0.916	79
	d__Bacteria; p__Desulfobacterota; c__Desulfovibrionia; o__Desulfovibrionales; f__Desulfovibrionaceae	348	30	12	2	63
	d__Bacteria; p__Desulfobacterota; c__Desulfovibrionia; o__Desulfovibrionales; f__Desulfovibrionaceae	206	160	4	43	66
	d__Bacteria; p__Desulfobacterota; c__Desulfovibrionia; o__Desulfovibrionales; f__Desulfovibrionaceae	196	35	279	0.97	73
	d__Bacteria; p__Desulfobacterota; c__Desulfovibrionia; o__Desulfovibrionales; f__Desulfovibrionaceae	191	80	10	3.3	60
	d__Bacteria; p__Desulfobacterota; c__Desulfovibrionia; o__Desulfovibrionales; f__Desulfovibrionaceae	187	33	9	1.42	59
	d__Bacteria; p__Desulfobacterota; c__Desulfovibrionia; o__Desulfovibrionales; f__Desulfovibrionaceae	180	32	29.8	2.41	60
	d__Bacteria; p__Desulfobacterota; c__Desulfovibrionia; o__Desulfovibrionales; f__Desulfovibrionaceae	126	70	200	2.09	68
	d__Bacteria; p__Desulfobacterota; c__Desulfovibrionia; o__Desulfovibrionales; f__Desulfovibrionaceae	84	91	40	3.42	75
	d__Bacteria; p__Desulfobacterota; c__Desulfovibrionia; o__Desulfovibrionales; f__Desulfovibrionaceae	78	40	100	0.81	57
	d__Bacteria; p__Desulfobacterota; c__Desulfovibrionia; o__Desulfovibrionales; f__Desulfovibrionaceae	0	45	130	1.3	56
	d__Bacteria; p__Proteobacteria; c__Gammaproteobacteria; o__Burkholderiales; f__Comamonadaceae	2345	30	30	1.1	75
	d__Bacteria; p__Proteobacteria; c__Gammaproteobacteria; o__Burkholderiales; f__Comamonadaceae	64	65	35	5.83	70
	d__Bacteria; p__Proteobacteria; c__Gammaproteobacteria; o__Burkholderiales; f__Comamonadaceae	22	80	110	2.39	58
	d__Bacteria; p__Proteobacteria; c__Gammaproteobacteria; o__Burkholderiales; f__Comamonadaceae	2	80	10	3.3	60
	d__Bacteria; p__Proteobacteria; c__Gammaproteobacteria; o__Burkholderiales; f__Comamonadaceae	2	35	279	0.97	73
	d__Bacteria; p__Proteobacteria; c__Gammaproteobacteria; o__Burkholderiales; f__Comamonadaceae	0	20	30	0.72	56
	d__Bacteria; p__Proteobacteria; c__Gammaproteobacteria; o__Burkholderiales; f__Comamonadaceae	0	33	480	0.916	79
	d__Bacteria; p__Proteobacteria; c__Gammaproteobacteria; o__Burkholderiales; f__Comamonadaceae	0	55	228.68	0.77	66
	d__Bacteria; p__Proteobacteria; c__Gammaproteobacteria; o__Burkholderiales; f__Comamonadaceae	0	91	40	3.42	75
	d__Bacteria; p__Proteobacteria; c__Gammaproteobacteria; o__Burkholderiales; f__Comamonadaceae	0	40	125	2	70
	d__Bacteria; p__Proteobacteria; c__Gammaproteobacteria; o__Burkholderiales; f__Comamonadaceae	0	60	50	1.9	59
	d__Bacteria; p__Proteobacteria; c__Gammaproteobacteria; o__Burkholderiales; f__Comamonadaceae	0	45	130	1.3	56
	d__Bacteria; p__Proteobacteria; c__Gammaproteobacteria; o__Burkholderiales; f__Comamonadaceae	0	33	9	1.42	59
	d__Bacteria; p__Proteobacteria; c__Gammaproteobacteria; o__Burkholderiales; f__Comamonadaceae	0	90	45	4	73
	d__Bacteria; p__Proteobacteria; c__Gammaproteobacteria; o__Burkholderiales; f__Comamonadaceae	0	42.1	70	6.03	62
	d__Bacteria; p__Proteobacteria; c__Gammaproteobacteria; o__Burkholderiales; f__Comamonadaceae	0	30	12	2	63
	d__Bacteria; p__Proteobacteria; c__Gammaproteobacteria; o__Burkholderiales; f__Comamonadaceae	0	40	180	1.26	56
	d__Bacteria; p__Proteobacteria; c__Gammaproteobacteria; o__Burkholderiales; f__Comamonadaceae	0	40	10	1.1	76
	d__Bacteria; p__Proteobacteria; c__Gammaproteobacteria; o__Burkholderiales; f__Comamonadaceae	0	58.5	35	2.27	69
	d__Bacteria; p__Proteobacteria; c__Gammaproteobacteria; o__Burkholderiales; f__Comamonadaceae	0	32	29.8	2.41	60
	d__Bacteria; p__Proteobacteria; c__Gammaproteobacteria; o__Burkholderiales; f__Comamonadaceae	0	180	0	1.05	72
	d__Bacteria; p__Proteobacteria; c__Gammaproteobacteria; o__Burkholderiales; f__Comamonadaceae	0	70	200	2.09	68
	d__Bacteria; p__Proteobacteria; c__Gammaproteobacteria; o__Burkholderiales; f__Comamonadaceae	0	160		13	63
	d__Bacteria; p__Proteobacteria; c__Gammaproteobacteria; o__Burkholderiales; f__Comamonadaceae	0	40	0	5.89	73
	d__Bacteria; p__Proteobacteria; c__Gammaproteobacteria; o__Burkholderiales; f__Comamonadaceae	0	40	100	0.81	57
	d__Bacteria; p__Proteobacteria; c__Gammaproteobacteria; o__Burkholderiales; f__Comamonadaceae	0	160	4	43	66
	d__Bacteria; p__Proteobacteria; c__Gammaproteobacteria; o__Burkholderiales; f__Comamonadaceae	0	45	30	5.14	74
	d__Bacteria; p__Proteobacteria; c__Gammaproteobacteria; o__Burkholderiales; f__Comamonadaceae	0	40	60	1.21	58
	d__Bacteria; p__Bacteroidota; c__Bacteroidia; o__Bacteroidales; f__Marinifilaceae	2231	40	125	2	70
	d__Bacteria; p__Bacteroidota; c__Bacteroidia; o__Bacteroidales; f__Marinifilaceae	2126	20	30	0.72	56
	d__Bacteria; p__Bacteroidota; c__Bacteroidia; o__Bacteroidales; f__Marinifilaceae	1546	40	10	1.1	76
	d__Bacteria; p__Bacteroidota; c__Bacteroidia; o__Bacteroidales; f__Marinifilaceae	1365	65	35	5.83	70
	d__Bacteria; p__Bacteroidota; c__Bacteroidia; o__Bacteroidales; f__Marinifilaceae	1201	40	0	5.89	73
	d__Bacteria; p__Bacteroidota; c__Bacteroidia; o__Bacteroidales; f__Marinifilaceae	1174	80	110	2.39	58
	d__Bacteria; p__Bacteroidota; c__Bacteroidia; o__Bacteroidales; f__Marinifilaceae	1115	160	4	43	66
	d__Bacteria; p__Bacteroidota; c__Bacteroidia; o__Bacteroidales; f__Marinifilaceae	1083	32	29.8	2.41	60
	d__Bacteria; p__Bacteroidota; c__Bacteroidia; o__Bacteroidales; f__Marinifilaceae	1030	40	60	1.21	58
	d__Bacteria; p__Bacteroidota; c__Bacteroidia; o__Bacteroidales; f__Marinifilaceae	948	30	30	1.1	75
	d__Bacteria; p__Bacteroidota; c__Bacteroidia; o__Bacteroidales; f__Marinifilaceae	910	180	0	1.05	72
	d__Bacteria; p__Bacteroidota; c__Bacteroidia; o__Bacteroidales; f__Marinifilaceae	871	33	480	0.916	79
	d__Bacteria; p__Bacteroidota; c__Bacteroidia; o__Bacteroidales; f__Marinifilaceae	783	30	12	2	63
	d__Bacteria; p__Bacteroidota; c__Bacteroidia; o__Bacteroidales; f__Marinifilaceae	738	70	200	2.09	68
	d__Bacteria; p__Bacteroidota; c__Bacteroidia; o__Bacteroidales; f__Marinifilaceae	698	42.1	70	6.03	62
	d__Bacteria; p__Bacteroidota; c__Bacteroidia; o__Bacteroidales; f__Marinifilaceae	654	33	9	1.42	59
	d__Bacteria; p__Bacteroidota; c__Bacteroidia; o__Bacteroidales; f__Marinifilaceae	494	45	130	1.3	56
	d__Bacteria; p__Bacteroidota; c__Bacteroidia; o__Bacteroidales; f__Marinifilaceae	478	60	50	1.9	59
	d__Bacteria; p__Bacteroidota; c__Bacteroidia; o__Bacteroidales; f__Marinifilaceae	456	80	10	3.3	60
	d__Bacteria; p__Bacteroidota; c__Bacteroidia; o__Bacteroidales; f__Marinifilaceae	443	40	180	1.26	56
	d__Bacteria; p__Bacteroidota; c__Bacteroidia; o__Bacteroidales; f__Marinifilaceae	406	160		13	63
	d__Bacteria; p__Bacteroidota; c__Bacteroidia; o__Bacteroidales; f__Marinifilaceae	344	58.5	35	2.27	69
	d__Bacteria; p__Bacteroidota; c__Bacteroidia; o__Bacteroidales; f__Marinifilaceae	322	91	40	3.42	75
	d__Bacteria; p__Bacteroidota; c__Bacteroidia; o__Bacteroidales; f__Marinifilaceae	163	35	279	0.97	73
	d__Bacteria; p__Bacteroidota; c__Bacteroidia; o__Bacteroidales; f__Marinifilaceae	162	45	30	5.14	74
	d__Bacteria; p__Bacteroidota; c__Bacteroidia; o__Bacteroidales; f__Marinifilaceae	61	40	100	0.81	57
	d__Bacteria; p__Bacteroidota; c__Bacteroidia; o__Bacteroidales; f__Marinifilaceae	19	90	45	4	73
	d__Bacteria; p__Bacteroidota; c__Bacteroidia; o__Bacteroidales; f__Marinifilaceae	0	55	228.68	0.77	66
	d__Bacteria; p__Firmicutes; c__Clostridia; o__Peptostreptococcales-Tissierellales; f__Anaerovoracaceae	1955	35	279	0.97	73
	d__Bacteria; p__Firmicutes; c__Clostridia; o__Peptostreptococcales-Tissierellales; f__Anaerovoracaceae	1088	40	125	2	70
	d__Bacteria; p__Firmicutes; c__Clostridia; o__Peptostreptococcales-Tissierellales; f__Anaerovoracaceae	735	80	10	3.3	60
	d__Bacteria; p__Firmicutes; c__Clostridia; o__Peptostreptococcales-Tissierellales; f__Anaerovoracaceae	378	32	29.8	2.41	60
	d__Bacteria; p__Firmicutes; c__Clostridia; o__Peptostreptococcales-Tissierellales; f__Anaerovoracaceae	329	90	45	4	73
	d__Bacteria; p__Firmicutes; c__Clostridia; o__Peptostreptococcales-Tissierellales; f__Anaerovoracaceae	328	80	110	2.39	58
	d__Bacteria; p__Firmicutes; c__Clostridia; o__Peptostreptococcales-Tissierellales; f__Anaerovoracaceae	277	40	100	0.81	57
	d__Bacteria; p__Firmicutes; c__Clostridia; o__Peptostreptococcales-Tissierellales; f__Anaerovoracaceae	260	45	30	5.14	74
	d__Bacteria; p__Firmicutes; c__Clostridia; o__Peptostreptococcales-Tissierellales; f__Anaerovoracaceae	225	33	9	1.42	59
	d__Bacteria; p__Firmicutes; c__Clostridia; o__Peptostreptococcales-Tissierellales; f__Anaerovoracaceae	218	33	480	0.916	79
	d__Bacteria; p__Firmicutes; c__Clostridia; o__Peptostreptococcales-Tissierellales; f__Anaerovoracaceae	203	160	4	43	66
	d__Bacteria; p__Firmicutes; c__Clostridia; o__Peptostreptococcales-Tissierellales; f__Anaerovoracaceae	199	42.1	70	6.03	62
	d__Bacteria; p__Firmicutes; c__Clostridia; o__Peptostreptococcales-Tissierellales; f__Anaerovoracaceae	172	40	10	1.1	76
	d__Bacteria; p__Firmicutes; c__Clostridia; o__Peptostreptococcales-Tissierellales; f__Anaerovoracaceae	172	160		13	63
	d__Bacteria; p__Firmicutes; c__Clostridia; o__Peptostreptococcales-Tissierellales; f__Anaerovoracaceae	171	55	228.68	0.77	66
	d__Bacteria; p__Firmicutes; c__Clostridia; o__Peptostreptococcales-Tissierellales; f__Anaerovoracaceae	170	30	30	1.1	75
	d__Bacteria; p__Firmicutes; c__Clostridia; o__Peptostreptococcales-Tissierellales; f__Anaerovoracaceae	159	40	60	1.21	58
	d__Bacteria; p__Firmicutes; c__Clostridia; o__Peptostreptococcales-Tissierellales; f__Anaerovoracaceae	158	70	200	2.09	68
	d__Bacteria; p__Firmicutes; c__Clostridia; o__Peptostreptococcales-Tissierellales; f__Anaerovoracaceae	141	91	40	3.42	75
	d__Bacteria; p__Firmicutes; c__Clostridia; o__Peptostreptococcales-Tissierellales; f__Anaerovoracaceae	112	45	130	1.3	56
	d__Bacteria; p__Firmicutes; c__Clostridia; o__Peptostreptococcales-Tissierellales; f__Anaerovoracaceae	85	30	12	2	63
	d__Bacteria; p__Firmicutes; c__Clostridia; o__Peptostreptococcales-Tissierellales; f__Anaerovoracaceae	72	60	50	1.9	59
	d__Bacteria; p__Firmicutes; c__Clostridia; o__Peptostreptococcales-Tissierellales; f__Anaerovoracaceae	54	65	35	5.83	70
	d__Bacteria; p__Firmicutes; c__Clostridia; o__Peptostreptococcales-Tissierellales; f__Anaerovoracaceae	51	40	180	1.26	56
	d__Bacteria; p__Firmicutes; c__Clostridia; o__Peptostreptococcales-Tissierellales; f__Anaerovoracaceae	35	58.5	35	2.27	69
	d__Bacteria; p__Firmicutes; c__Clostridia; o__Peptostreptococcales-Tissierellales; f__Anaerovoracaceae	9	40	0	5.89	73
	d__Bacteria; p__Firmicutes; c__Clostridia; o__Peptostreptococcales-Tissierellales; f__Anaerovoracaceae	0	180	0	1.05	72
	d__Bacteria; p__Firmicutes; c__Clostridia; o__Peptostreptococcales-Tissierellales; f__Anaerovoracaceae	0	20	30	0.72	56
	d__Bacteria; p__Firmicutes; c__Clostridia; o__Clostridiales; f__Clostridiaceae	1942	91	40	3.42	75
	d__Bacteria; p__Firmicutes; c__Clostridia; o__Clostridiales; f__Clostridiaceae	853	40	60	1.21	58
	d__Bacteria; p__Firmicutes; c__Clostridia; o__Clostridiales; f__Clostridiaceae	812	35	279	0.97	73
	d__Bacteria; p__Firmicutes; c__Clostridia; o__Clostridiales; f__Clostridiaceae	572	32	29.8	2.41	60
	d__Bacteria; p__Firmicutes; c__Clostridia; o__Clostridiales; f__Clostridiaceae	509	45	130	1.3	56
	d__Bacteria; p__Firmicutes; c__Clostridia; o__Clostridiales; f__Clostridiaceae	369	33	9	1.42	59
	d__Bacteria; p__Firmicutes; c__Clostridia; o__Clostridiales; f__Clostridiaceae	366	70	200	2.09	68
	d__Bacteria; p__Firmicutes; c__Clostridia; o__Clostridiales; f__Clostridiaceae	160	160	4	43	66
	d__Bacteria; p__Firmicutes; c__Clostridia; o__Clostridiales; f__Clostridiaceae	146	40	125	2	70
	d__Bacteria; p__Firmicutes; c__Clostridia; o__Clostridiales; f__Clostridiaceae	102	45	30	5.14	74
	d__Bacteria; p__Firmicutes; c__Clostridia; o__Clostridiales; f__Clostridiaceae	83	33	480	0.916	79
	d__Bacteria; p__Firmicutes; c__Clostridia; o__Clostridiales; f__Clostridiaceae	27	40	10	1.1	76
	d__Bacteria; p__Firmicutes; c__Clostridia; o__Clostridiales; f__Clostridiaceae	15	30	12	2	63
	d__Bacteria; p__Firmicutes; c__Clostridia; o__Clostridiales; f__Clostridiaceae	0	80	110	2.39	58
	d__Bacteria; p__Firmicutes; c__Clostridia; o__Clostridiales; f__Clostridiaceae	0	40	180	1.26	56
	d__Bacteria; p__Firmicutes; c__Clostridia; o__Clostridiales; f__Clostridiaceae	0	180	0	1.05	72
	d__Bacteria; p__Firmicutes; c__Clostridia; o__Clostridiales; f__Clostridiaceae	0	55	228.68	0.77	66
	d__Bacteria; p__Firmicutes; c__Clostridia; o__Clostridiales; f__Clostridiaceae	0	60	50	1.9	59
	d__Bacteria; p__Firmicutes; c__Clostridia; o__Clostridiales; f__Clostridiaceae	0	90	45	4	73
	d__Bacteria; p__Firmicutes; c__Clostridia; o__Clostridiales; f__Clostridiaceae	0	30	30	1.1	75
	d__Bacteria; p__Firmicutes; c__Clostridia; o__Clostridiales; f__Clostridiaceae	0	20	30	0.72	56
	d__Bacteria; p__Firmicutes; c__Clostridia; o__Clostridiales; f__Clostridiaceae	0	40	0	5.89	73
	d__Bacteria; p__Firmicutes; c__Clostridia; o__Clostridiales; f__Clostridiaceae	0	42.1	70	6.03	62
	d__Bacteria; p__Firmicutes; c__Clostridia; o__Clostridiales; f__Clostridiaceae	0	40	100	0.81	57
	d__Bacteria; p__Firmicutes; c__Clostridia; o__Clostridiales; f__Clostridiaceae	0	160		13	63
	d__Bacteria; p__Firmicutes; c__Clostridia; o__Clostridiales; f__Clostridiaceae	0	80	10	3.3	60
	d__Bacteria; p__Firmicutes; c__Clostridia; o__Clostridiales; f__Clostridiaceae	0	58.5	35	2.27	69
	d__Bacteria; p__Firmicutes; c__Clostridia; o__Clostridiales; f__Clostridiaceae	0	65	35	5.83	70
	d__Bacteria; p__Firmicutes; c__Clostridia; o__Oscillospirales; f__UCG-010	1844	42.1	70	6.03	62
	d__Bacteria; p__Firmicutes; c__Clostridia; o__Oscillospirales; f__UCG-010	1821	40	125	2	70
	d__Bacteria; p__Firmicutes; c__Clostridia; o__Oscillospirales; f__UCG-010	1460	160	4	43	66
	d__Bacteria; p__Firmicutes; c__Clostridia; o__Oscillospirales; f__UCG-010	1219	40	60	1.21	58
	d__Bacteria; p__Firmicutes; c__Clostridia; o__Oscillospirales; f__UCG-010	1107	30	30	1.1	75
	d__Bacteria; p__Firmicutes; c__Clostridia; o__Oscillospirales; f__UCG-010	706	80	110	2.39	58
	d__Bacteria; p__Firmicutes; c__Clostridia; o__Oscillospirales; f__UCG-010	391	45	130	1.3	56
	d__Bacteria; p__Firmicutes; c__Clostridia; o__Oscillospirales; f__UCG-010	328	160		13	63
	d__Bacteria; p__Firmicutes; c__Clostridia; o__Oscillospirales; f__UCG-010	301	91	40	3.42	75
	d__Bacteria; p__Firmicutes; c__Clostridia; o__Oscillospirales; f__UCG-010	252	33	9	1.42	59
	d__Bacteria; p__Firmicutes; c__Clostridia; o__Oscillospirales; f__UCG-010	99	33	480	0.916	79
	d__Bacteria; p__Firmicutes; c__Clostridia; o__Oscillospirales; f__UCG-010	99	70	200	2.09	68
	d__Bacteria; p__Firmicutes; c__Clostridia; o__Oscillospirales; f__UCG-010	86	60	50	1.9	59
	d__Bacteria; p__Firmicutes; c__Clostridia; o__Oscillospirales; f__UCG-010	84	32	29.8	2.41	60
	d__Bacteria; p__Firmicutes; c__Clostridia; o__Oscillospirales; f__UCG-010	59	65	35	5.83	70
	d__Bacteria; p__Firmicutes; c__Clostridia; o__Oscillospirales; f__UCG-010	49	80	10	3.3	60
	d__Bacteria; p__Firmicutes; c__Clostridia; o__Oscillospirales; f__UCG-010	41	45	30	5.14	74
	d__Bacteria; p__Firmicutes; c__Clostridia; o__Oscillospirales; f__UCG-010	21	35	279	0.97	73
	d__Bacteria; p__Firmicutes; c__Clostridia; o__Oscillospirales; f__UCG-010	0	180	0	1.05	72
	d__Bacteria; p__Firmicutes; c__Clostridia; o__Oscillospirales; f__UCG-010	0	20	30	0.72	56
	d__Bacteria; p__Firmicutes; c__Clostridia; o__Oscillospirales; f__UCG-010	0	40	10	1.1	76
	d__Bacteria; p__Firmicutes; c__Clostridia; o__Oscillospirales; f__UCG-010	0	40	0	5.89	73
	d__Bacteria; p__Firmicutes; c__Clostridia; o__Oscillospirales; f__UCG-010	0	55	228.68	0.77	66
	d__Bacteria; p__Firmicutes; c__Clostridia; o__Oscillospirales; f__UCG-010	0	58.5	35	2.27	69
	d__Bacteria; p__Firmicutes; c__Clostridia; o__Oscillospirales; f__UCG-010	0	90	45	4	73
	d__Bacteria; p__Firmicutes; c__Clostridia; o__Oscillospirales; f__UCG-010	0	40	100	0.81	57
	d__Bacteria; p__Firmicutes; c__Clostridia; o__Oscillospirales; f__UCG-010	0	40	180	1.26	56
	d__Bacteria; p__Firmicutes; c__Clostridia; o__Oscillospirales; f__UCG-010	0	30	12	2	63
	d__Bacteria; p__Verrucomicrobiota; c__Verrucomicrobiae; o__Opitutales; f__Puniceicoccaceae	1754	30	30	1.1	75
	d__Bacteria; p__Verrucomicrobiota; c__Verrucomicrobiae; o__Opitutales; f__Puniceicoccaceae	460	40	60	1.21	58
	d__Bacteria; p__Verrucomicrobiota; c__Verrucomicrobiae; o__Opitutales; f__Puniceicoccaceae	80	42.1	70	6.03	62
	d__Bacteria; p__Verrucomicrobiota; c__Verrucomicrobiae; o__Opitutales; f__Puniceicoccaceae	45	32	29.8	2.41	60
	d__Bacteria; p__Verrucomicrobiota; c__Verrucomicrobiae; o__Opitutales; f__Puniceicoccaceae	0	160	4	43	66
	d__Bacteria; p__Verrucomicrobiota; c__Verrucomicrobiae; o__Opitutales; f__Puniceicoccaceae	0	40	100	0.81	57
	d__Bacteria; p__Verrucomicrobiota; c__Verrucomicrobiae; o__Opitutales; f__Puniceicoccaceae	0	30	12	2	63
	d__Bacteria; p__Verrucomicrobiota; c__Verrucomicrobiae; o__Opitutales; f__Puniceicoccaceae	0	60	50	1.9	59
	d__Bacteria; p__Verrucomicrobiota; c__Verrucomicrobiae; o__Opitutales; f__Puniceicoccaceae	0	45	30	5.14	74
	d__Bacteria; p__Verrucomicrobiota; c__Verrucomicrobiae; o__Opitutales; f__Puniceicoccaceae	0	40	0	5.89	73
	d__Bacteria; p__Verrucomicrobiota; c__Verrucomicrobiae; o__Opitutales; f__Puniceicoccaceae	0	20	30	0.72	56
	d__Bacteria; p__Verrucomicrobiota; c__Verrucomicrobiae; o__Opitutales; f__Puniceicoccaceae	0	80	110	2.39	58
	d__Bacteria; p__Verrucomicrobiota; c__Verrucomicrobiae; o__Opitutales; f__Puniceicoccaceae	0	180	0	1.05	72
	d__Bacteria; p__Verrucomicrobiota; c__Verrucomicrobiae; o__Opitutales; f__Puniceicoccaceae	0	40	10	1.1	76
	d__Bacteria; p__Verrucomicrobiota; c__Verrucomicrobiae; o__Opitutales; f__Puniceicoccaceae	0	80	10	3.3	60
	d__Bacteria; p__Verrucomicrobiota; c__Verrucomicrobiae; o__Opitutales; f__Puniceicoccaceae	0	91	40	3.42	75
	d__Bacteria; p__Verrucomicrobiota; c__Verrucomicrobiae; o__Opitutales; f__Puniceicoccaceae	0	40	180	1.26	56
	d__Bacteria; p__Verrucomicrobiota; c__Verrucomicrobiae; o__Opitutales; f__Puniceicoccaceae	0	90	45	4	73
	d__Bacteria; p__Verrucomicrobiota; c__Verrucomicrobiae; o__Opitutales; f__Puniceicoccaceae	0	58.5	35	2.27	69
	d__Bacteria; p__Verrucomicrobiota; c__Verrucomicrobiae; o__Opitutales; f__Puniceicoccaceae	0	35	279	0.97	73
	d__Bacteria; p__Verrucomicrobiota; c__Verrucomicrobiae; o__Opitutales; f__Puniceicoccaceae	0	70	200	2.09	68
	d__Bacteria; p__Verrucomicrobiota; c__Verrucomicrobiae; o__Opitutales; f__Puniceicoccaceae	0	45	130	1.3	56
	d__Bacteria; p__Verrucomicrobiota; c__Verrucomicrobiae; o__Opitutales; f__Puniceicoccaceae	0	33	9	1.42	59
	d__Bacteria; p__Verrucomicrobiota; c__Verrucomicrobiae; o__Opitutales; f__Puniceicoccaceae	0	160		13	63
	d__Bacteria; p__Verrucomicrobiota; c__Verrucomicrobiae; o__Opitutales; f__Puniceicoccaceae	0	40	125	2	70
	d__Bacteria; p__Verrucomicrobiota; c__Verrucomicrobiae; o__Opitutales; f__Puniceicoccaceae	0	33	480	0.916	79
	d__Bacteria; p__Verrucomicrobiota; c__Verrucomicrobiae; o__Opitutales; f__Puniceicoccaceae	0	55	228.68	0.77	66
	d__Bacteria; p__Verrucomicrobiota; c__Verrucomicrobiae; o__Opitutales; f__Puniceicoccaceae	0	65	35	5.83	70
	d__Bacteria; p__Proteobacteria; c__Alphaproteobacteria; o__Rhodospirillales; f__uncultured	1695	80	110	2.39	58
	d__Bacteria; p__Proteobacteria; c__Alphaproteobacteria; o__Rhodospirillales; f__uncultured	1526	40	60	1.21	58
	d__Bacteria; p__Proteobacteria; c__Alphaproteobacteria; o__Rhodospirillales; f__uncultured	1407	40	180	1.26	56
	d__Bacteria; p__Proteobacteria; c__Alphaproteobacteria; o__Rhodospirillales; f__uncultured	1167	33	480	0.916	79
	d__Bacteria; p__Proteobacteria; c__Alphaproteobacteria; o__Rhodospirillales; f__uncultured	1094	45	130	1.3	56
	d__Bacteria; p__Proteobacteria; c__Alphaproteobacteria; o__Rhodospirillales; f__uncultured	802	40	10	1.1	76
	d__Bacteria; p__Proteobacteria; c__Alphaproteobacteria; o__Rhodospirillales; f__uncultured	531	70	200	2.09	68
	d__Bacteria; p__Proteobacteria; c__Alphaproteobacteria; o__Rhodospirillales; f__uncultured	481	40	0	5.89	73
	d__Bacteria; p__Proteobacteria; c__Alphaproteobacteria; o__Rhodospirillales; f__uncultured	445	65	35	5.83	70
	d__Bacteria; p__Proteobacteria; c__Alphaproteobacteria; o__Rhodospirillales; f__uncultured	298	40	125	2	70
	d__Bacteria; p__Proteobacteria; c__Alphaproteobacteria; o__Rhodospirillales; f__uncultured	244	42.1	70	6.03	62
	d__Bacteria; p__Proteobacteria; c__Alphaproteobacteria; o__Rhodospirillales; f__uncultured	225	33	9	1.42	59
	d__Bacteria; p__Proteobacteria; c__Alphaproteobacteria; o__Rhodospirillales; f__uncultured	89	30	30	1.1	75
	d__Bacteria; p__Proteobacteria; c__Alphaproteobacteria; o__Rhodospirillales; f__uncultured	36	90	45	4	73
	d__Bacteria; p__Proteobacteria; c__Alphaproteobacteria; o__Rhodospirillales; f__uncultured	24	91	40	3.42	75
	d__Bacteria; p__Proteobacteria; c__Alphaproteobacteria; o__Rhodospirillales; f__uncultured	20	32	29.8	2.41	60
	d__Bacteria; p__Proteobacteria; c__Alphaproteobacteria; o__Rhodospirillales; f__uncultured	19	30	12	2	63
	d__Bacteria; p__Proteobacteria; c__Alphaproteobacteria; o__Rhodospirillales; f__uncultured	0	160	4	43	66
	d__Bacteria; p__Proteobacteria; c__Alphaproteobacteria; o__Rhodospirillales; f__uncultured	0	160		13	63
	d__Bacteria; p__Proteobacteria; c__Alphaproteobacteria; o__Rhodospirillales; f__uncultured	0	40	100	0.81	57
	d__Bacteria; p__Proteobacteria; c__Alphaproteobacteria; o__Rhodospirillales; f__uncultured	0	45	30	5.14	74
	d__Bacteria; p__Proteobacteria; c__Alphaproteobacteria; o__Rhodospirillales; f__uncultured	0	35	279	0.97	73
	d__Bacteria; p__Proteobacteria; c__Alphaproteobacteria; o__Rhodospirillales; f__uncultured	0	80	10	3.3	60
	d__Bacteria; p__Proteobacteria; c__Alphaproteobacteria; o__Rhodospirillales; f__uncultured	0	60	50	1.9	59
	d__Bacteria; p__Proteobacteria; c__Alphaproteobacteria; o__Rhodospirillales; f__uncultured	0	180	0	1.05	72
	d__Bacteria; p__Proteobacteria; c__Alphaproteobacteria; o__Rhodospirillales; f__uncultured	0	58.5	35	2.27	69
	d__Bacteria; p__Proteobacteria; c__Alphaproteobacteria; o__Rhodospirillales; f__uncultured	0	20	30	0.72	56
	d__Bacteria; p__Proteobacteria; c__Alphaproteobacteria; o__Rhodospirillales; f__uncultured	0	55	228.68	0.77	66
	d__Bacteria; p__Firmicutes; c__Clostridia; o__Oscillospirales; f__Butyricicoccaceae	1359	32	29.8	2.41	60
	d__Bacteria; p__Firmicutes; c__Clostridia; o__Oscillospirales; f__Butyricicoccaceae	1239	180	0	1.05	72
	d__Bacteria; p__Firmicutes; c__Clostridia; o__Oscillospirales; f__Butyricicoccaceae	1230	20	30	0.72	56
	d__Bacteria; p__Firmicutes; c__Clostridia; o__Oscillospirales; f__Butyricicoccaceae	1140	30	12	2	63
	d__Bacteria; p__Firmicutes; c__Clostridia; o__Oscillospirales; f__Butyricicoccaceae	1130	40	100	0.81	57
	d__Bacteria; p__Firmicutes; c__Clostridia; o__Oscillospirales; f__Butyricicoccaceae	1014	45	130	1.3	56
	d__Bacteria; p__Firmicutes; c__Clostridia; o__Oscillospirales; f__Butyricicoccaceae	1002	80	10	3.3	60
	d__Bacteria; p__Firmicutes; c__Clostridia; o__Oscillospirales; f__Butyricicoccaceae	993	45	30	5.14	74
	d__Bacteria; p__Firmicutes; c__Clostridia; o__Oscillospirales; f__Butyricicoccaceae	951	80	110	2.39	58
	d__Bacteria; p__Firmicutes; c__Clostridia; o__Oscillospirales; f__Butyricicoccaceae	891	42.1	70	6.03	62
	d__Bacteria; p__Firmicutes; c__Clostridia; o__Oscillospirales; f__Butyricicoccaceae	725	70	200	2.09	68
	d__Bacteria; p__Firmicutes; c__Clostridia; o__Oscillospirales; f__Butyricicoccaceae	710	160		13	63
	d__Bacteria; p__Firmicutes; c__Clostridia; o__Oscillospirales; f__Butyricicoccaceae	692	91	40	3.42	75
	d__Bacteria; p__Firmicutes; c__Clostridia; o__Oscillospirales; f__Butyricicoccaceae	687	40	180	1.26	56
	d__Bacteria; p__Firmicutes; c__Clostridia; o__Oscillospirales; f__Butyricicoccaceae	663	160	4	43	66
	d__Bacteria; p__Firmicutes; c__Clostridia; o__Oscillospirales; f__Butyricicoccaceae	606	33	9	1.42	59
	d__Bacteria; p__Firmicutes; c__Clostridia; o__Oscillospirales; f__Butyricicoccaceae	600	40	10	1.1	76
	d__Bacteria; p__Firmicutes; c__Clostridia; o__Oscillospirales; f__Butyricicoccaceae	573	90	45	4	73
	d__Bacteria; p__Firmicutes; c__Clostridia; o__Oscillospirales; f__Butyricicoccaceae	479	40	0	5.89	73
	d__Bacteria; p__Firmicutes; c__Clostridia; o__Oscillospirales; f__Butyricicoccaceae	416	60	50	1.9	59
	d__Bacteria; p__Firmicutes; c__Clostridia; o__Oscillospirales; f__Butyricicoccaceae	401	58.5	35	2.27	69
	d__Bacteria; p__Firmicutes; c__Clostridia; o__Oscillospirales; f__Butyricicoccaceae	381	30	30	1.1	75
	d__Bacteria; p__Firmicutes; c__Clostridia; o__Oscillospirales; f__Butyricicoccaceae	353	40	125	2	70
	d__Bacteria; p__Firmicutes; c__Clostridia; o__Oscillospirales; f__Butyricicoccaceae	226	65	35	5.83	70
	d__Bacteria; p__Firmicutes; c__Clostridia; o__Oscillospirales; f__Butyricicoccaceae	189	33	480	0.916	79
	d__Bacteria; p__Firmicutes; c__Clostridia; o__Oscillospirales; f__Butyricicoccaceae	141	40	60	1.21	58
	d__Bacteria; p__Firmicutes; c__Clostridia; o__Oscillospirales; f__Butyricicoccaceae	139	55	228.68	0.77	66
	d__Bacteria; p__Firmicutes; c__Clostridia; o__Oscillospirales; f__Butyricicoccaceae	76	35	279	0.97	73
	d__Bacteria; p__Firmicutes; c__Clostridia; o__Peptostreptococcales-Tissierellales; f__Peptostreptococcaceae	1322	32	29.8	2.41	60
	d__Bacteria; p__Firmicutes; c__Clostridia; o__Peptostreptococcales-Tissierellales; f__Peptostreptococcaceae	1296	70	200	2.09	68
	d__Bacteria; p__Firmicutes; c__Clostridia; o__Peptostreptococcales-Tissierellales; f__Peptostreptococcaceae	1063	90	45	4	73
	d__Bacteria; p__Firmicutes; c__Clostridia; o__Peptostreptococcales-Tissierellales; f__Peptostreptococcaceae	1001	33	9	1.42	59
	d__Bacteria; p__Firmicutes; c__Clostridia; o__Peptostreptococcales-Tissierellales; f__Peptostreptococcaceae	982	35	279	0.97	73
	d__Bacteria; p__Firmicutes; c__Clostridia; o__Peptostreptococcales-Tissierellales; f__Peptostreptococcaceae	941	33	480	0.916	79
	d__Bacteria; p__Firmicutes; c__Clostridia; o__Peptostreptococcales-Tissierellales; f__Peptostreptococcaceae	543	45	130	1.3	56
	d__Bacteria; p__Firmicutes; c__Clostridia; o__Peptostreptococcales-Tissierellales; f__Peptostreptococcaceae	523	40	0	5.89	73
	d__Bacteria; p__Firmicutes; c__Clostridia; o__Peptostreptococcales-Tissierellales; f__Peptostreptococcaceae	375	20	30	0.72	56
	d__Bacteria; p__Firmicutes; c__Clostridia; o__Peptostreptococcales-Tissierellales; f__Peptostreptococcaceae	353	45	30	5.14	74
	d__Bacteria; p__Firmicutes; c__Clostridia; o__Peptostreptococcales-Tissierellales; f__Peptostreptococcaceae	285	40	60	1.21	58
	d__Bacteria; p__Firmicutes; c__Clostridia; o__Peptostreptococcales-Tissierellales; f__Peptostreptococcaceae	271	58.5	35	2.27	69
	d__Bacteria; p__Firmicutes; c__Clostridia; o__Peptostreptococcales-Tissierellales; f__Peptostreptococcaceae	244	160	4	43	66
	d__Bacteria; p__Firmicutes; c__Clostridia; o__Peptostreptococcales-Tissierellales; f__Peptostreptococcaceae	232	40	125	2	70
	d__Bacteria; p__Firmicutes; c__Clostridia; o__Peptostreptococcales-Tissierellales; f__Peptostreptococcaceae	153	55	228.68	0.77	66
	d__Bacteria; p__Firmicutes; c__Clostridia; o__Peptostreptococcales-Tissierellales; f__Peptostreptococcaceae	133	40	100	0.81	57
	d__Bacteria; p__Firmicutes; c__Clostridia; o__Peptostreptococcales-Tissierellales; f__Peptostreptococcaceae	128	80	10	3.3	60
	d__Bacteria; p__Firmicutes; c__Clostridia; o__Peptostreptococcales-Tissierellales; f__Peptostreptococcaceae	109	80	110	2.39	58
	d__Bacteria; p__Firmicutes; c__Clostridia; o__Peptostreptococcales-Tissierellales; f__Peptostreptococcaceae	109	40	10	1.1	76
	d__Bacteria; p__Firmicutes; c__Clostridia; o__Peptostreptococcales-Tissierellales; f__Peptostreptococcaceae	79	91	40	3.42	75
	d__Bacteria; p__Firmicutes; c__Clostridia; o__Peptostreptococcales-Tissierellales; f__Peptostreptococcaceae	77	180	0	1.05	72
	d__Bacteria; p__Firmicutes; c__Clostridia; o__Peptostreptococcales-Tissierellales; f__Peptostreptococcaceae	31	40	180	1.26	56
	d__Bacteria; p__Firmicutes; c__Clostridia; o__Peptostreptococcales-Tissierellales; f__Peptostreptococcaceae	23	30	12	2	63
	d__Bacteria; p__Firmicutes; c__Clostridia; o__Peptostreptococcales-Tissierellales; f__Peptostreptococcaceae	0	30	30	1.1	75
	d__Bacteria; p__Firmicutes; c__Clostridia; o__Peptostreptococcales-Tissierellales; f__Peptostreptococcaceae	0	65	35	5.83	70
	d__Bacteria; p__Firmicutes; c__Clostridia; o__Peptostreptococcales-Tissierellales; f__Peptostreptococcaceae	0	60	50	1.9	59
	d__Bacteria; p__Firmicutes; c__Clostridia; o__Peptostreptococcales-Tissierellales; f__Peptostreptococcaceae	0	160		13	63
	d__Bacteria; p__Firmicutes; c__Clostridia; o__Peptostreptococcales-Tissierellales; f__Peptostreptococcaceae	0	42.1	70	6.03	62
	d__Bacteria; p__Synergistota; c__Synergistia; o__Synergistales; f__Synergistaceae	956	30	30	1.1	75
	d__Bacteria; p__Synergistota; c__Synergistia; o__Synergistales; f__Synergistaceae	679	40	125	2	70
	d__Bacteria; p__Synergistota; c__Synergistia; o__Synergistales; f__Synergistaceae	332	35	279	0.97	73
	d__Bacteria; p__Synergistota; c__Synergistia; o__Synergistales; f__Synergistaceae	9	160		13	63
	d__Bacteria; p__Synergistota; c__Synergistia; o__Synergistales; f__Synergistaceae	0	40	10	1.1	76
	d__Bacteria; p__Synergistota; c__Synergistia; o__Synergistales; f__Synergistaceae	0	91	40	3.42	75
	d__Bacteria; p__Synergistota; c__Synergistia; o__Synergistales; f__Synergistaceae	0	70	200	2.09	68
	d__Bacteria; p__Synergistota; c__Synergistia; o__Synergistales; f__Synergistaceae	0	90	45	4	73
	d__Bacteria; p__Synergistota; c__Synergistia; o__Synergistales; f__Synergistaceae	0	20	30	0.72	56
	d__Bacteria; p__Synergistota; c__Synergistia; o__Synergistales; f__Synergistaceae	0	160	4	43	66
	d__Bacteria; p__Synergistota; c__Synergistia; o__Synergistales; f__Synergistaceae	0	42.1	70	6.03	62
	d__Bacteria; p__Synergistota; c__Synergistia; o__Synergistales; f__Synergistaceae	0	33	9	1.42	59
	d__Bacteria; p__Synergistota; c__Synergistia; o__Synergistales; f__Synergistaceae	0	40	100	0.81	57
	d__Bacteria; p__Synergistota; c__Synergistia; o__Synergistales; f__Synergistaceae	0	80	110	2.39	58
	d__Bacteria; p__Synergistota; c__Synergistia; o__Synergistales; f__Synergistaceae	0	30	12	2	63
	d__Bacteria; p__Synergistota; c__Synergistia; o__Synergistales; f__Synergistaceae	0	80	10	3.3	60
	d__Bacteria; p__Synergistota; c__Synergistia; o__Synergistales; f__Synergistaceae	0	60	50	1.9	59
	d__Bacteria; p__Synergistota; c__Synergistia; o__Synergistales; f__Synergistaceae	0	32	29.8	2.41	60
	d__Bacteria; p__Synergistota; c__Synergistia; o__Synergistales; f__Synergistaceae	0	40	0	5.89	73
	d__Bacteria; p__Synergistota; c__Synergistia; o__Synergistales; f__Synergistaceae	0	45	30	5.14	74
	d__Bacteria; p__Synergistota; c__Synergistia; o__Synergistales; f__Synergistaceae	0	55	228.68	0.77	66
	d__Bacteria; p__Synergistota; c__Synergistia; o__Synergistales; f__Synergistaceae	0	45	130	1.3	56
	d__Bacteria; p__Synergistota; c__Synergistia; o__Synergistales; f__Synergistaceae	0	65	35	5.83	70
	d__Bacteria; p__Synergistota; c__Synergistia; o__Synergistales; f__Synergistaceae	0	33	480	0.916	79
	d__Bacteria; p__Synergistota; c__Synergistia; o__Synergistales; f__Synergistaceae	0	40	60	1.21	58
	d__Bacteria; p__Synergistota; c__Synergistia; o__Synergistales; f__Synergistaceae	0	180	0	1.05	72
	d__Bacteria; p__Synergistota; c__Synergistia; o__Synergistales; f__Synergistaceae	0	40	180	1.26	56
	d__Bacteria; p__Synergistota; c__Synergistia; o__Synergistales; f__Synergistaceae	0	58.5	35	2.27	69
	d__Bacteria; p__Firmicutes; c__Clostridia; o__Monoglobales; f__Monoglobaceae	917	60	50	1.9	59
	d__Bacteria; p__Firmicutes; c__Clostridia; o__Monoglobales; f__Monoglobaceae	765	90	45	4	73
	d__Bacteria; p__Firmicutes; c__Clostridia; o__Monoglobales; f__Monoglobaceae	666	33	9	1.42	59
	d__Bacteria; p__Firmicutes; c__Clostridia; o__Monoglobales; f__Monoglobaceae	634	20	30	0.72	56
	d__Bacteria; p__Firmicutes; c__Clostridia; o__Monoglobales; f__Monoglobaceae	609	45	30	5.14	74
	d__Bacteria; p__Firmicutes; c__Clostridia; o__Monoglobales; f__Monoglobaceae	608	35	279	0.97	73
	d__Bacteria; p__Firmicutes; c__Clostridia; o__Monoglobales; f__Monoglobaceae	596	70	200	2.09	68
	d__Bacteria; p__Firmicutes; c__Clostridia; o__Monoglobales; f__Monoglobaceae	585	91	40	3.42	75
	d__Bacteria; p__Firmicutes; c__Clostridia; o__Monoglobales; f__Monoglobaceae	578	58.5	35	2.27	69
	d__Bacteria; p__Firmicutes; c__Clostridia; o__Monoglobales; f__Monoglobaceae	542	80	110	2.39	58
	d__Bacteria; p__Firmicutes; c__Clostridia; o__Monoglobales; f__Monoglobaceae	491	40	180	1.26	56
	d__Bacteria; p__Firmicutes; c__Clostridia; o__Monoglobales; f__Monoglobaceae	475	80	10	3.3	60
	d__Bacteria; p__Firmicutes; c__Clostridia; o__Monoglobales; f__Monoglobaceae	448	42.1	70	6.03	62
	d__Bacteria; p__Firmicutes; c__Clostridia; o__Monoglobales; f__Monoglobaceae	441	33	480	0.916	79
	d__Bacteria; p__Firmicutes; c__Clostridia; o__Monoglobales; f__Monoglobaceae	403	45	130	1.3	56
	d__Bacteria; p__Firmicutes; c__Clostridia; o__Monoglobales; f__Monoglobaceae	345	180	0	1.05	72
	d__Bacteria; p__Firmicutes; c__Clostridia; o__Monoglobales; f__Monoglobaceae	308	32	29.8	2.41	60
	d__Bacteria; p__Firmicutes; c__Clostridia; o__Monoglobales; f__Monoglobaceae	278	40	60	1.21	58
	d__Bacteria; p__Firmicutes; c__Clostridia; o__Monoglobales; f__Monoglobaceae	276	160		13	63
	d__Bacteria; p__Firmicutes; c__Clostridia; o__Monoglobales; f__Monoglobaceae	274	40	0	5.89	73
	d__Bacteria; p__Firmicutes; c__Clostridia; o__Monoglobales; f__Monoglobaceae	263	40	100	0.81	57
	d__Bacteria; p__Firmicutes; c__Clostridia; o__Monoglobales; f__Monoglobaceae	247	65	35	5.83	70
	d__Bacteria; p__Firmicutes; c__Clostridia; o__Monoglobales; f__Monoglobaceae	120	160	4	43	66
	d__Bacteria; p__Firmicutes; c__Clostridia; o__Monoglobales; f__Monoglobaceae	99	40	125	2	70
	d__Bacteria; p__Firmicutes; c__Clostridia; o__Monoglobales; f__Monoglobaceae	95	30	30	1.1	75
	d__Bacteria; p__Firmicutes; c__Clostridia; o__Monoglobales; f__Monoglobaceae	88	40	10	1.1	76
	d__Bacteria; p__Firmicutes; c__Clostridia; o__Monoglobales; f__Monoglobaceae	55	30	12	2	63
	d__Bacteria; p__Firmicutes; c__Clostridia; o__Monoglobales; f__Monoglobaceae	0	55	228.68	0.77	66
	d__Bacteria; p__Proteobacteria; c__Gammaproteobacteria; o__Pasteurellales; f__Pasteurellaceae	670	45	30	5.14	74
	d__Bacteria; p__Proteobacteria; c__Gammaproteobacteria; o__Pasteurellales; f__Pasteurellaceae	272	70	200	2.09	68
	d__Bacteria; p__Proteobacteria; c__Gammaproteobacteria; o__Pasteurellales; f__Pasteurellaceae	106	65	35	5.83	70
	d__Bacteria; p__Proteobacteria; c__Gammaproteobacteria; o__Pasteurellales; f__Pasteurellaceae	93	40	0	5.89	73
	d__Bacteria; p__Proteobacteria; c__Gammaproteobacteria; o__Pasteurellales; f__Pasteurellaceae	54	20	30	0.72	56
	d__Bacteria; p__Proteobacteria; c__Gammaproteobacteria; o__Pasteurellales; f__Pasteurellaceae	38	180	0	1.05	72
	d__Bacteria; p__Proteobacteria; c__Gammaproteobacteria; o__Pasteurellales; f__Pasteurellaceae	33	60	50	1.9	59
	d__Bacteria; p__Proteobacteria; c__Gammaproteobacteria; o__Pasteurellales; f__Pasteurellaceae	26	80	110	2.39	58
	d__Bacteria; p__Proteobacteria; c__Gammaproteobacteria; o__Pasteurellales; f__Pasteurellaceae	25	32	29.8	2.41	60
	d__Bacteria; p__Proteobacteria; c__Gammaproteobacteria; o__Pasteurellales; f__Pasteurellaceae	14	30	12	2	63
	d__Bacteria; p__Proteobacteria; c__Gammaproteobacteria; o__Pasteurellales; f__Pasteurellaceae	0	91	40	3.42	75
	d__Bacteria; p__Proteobacteria; c__Gammaproteobacteria; o__Pasteurellales; f__Pasteurellaceae	0	45	130	1.3	56
	d__Bacteria; p__Proteobacteria; c__Gammaproteobacteria; o__Pasteurellales; f__Pasteurellaceae	0	55	228.68	0.77	66
	d__Bacteria; p__Proteobacteria; c__Gammaproteobacteria; o__Pasteurellales; f__Pasteurellaceae	0	30	30	1.1	75
	d__Bacteria; p__Proteobacteria; c__Gammaproteobacteria; o__Pasteurellales; f__Pasteurellaceae	0	40	125	2	70
	d__Bacteria; p__Proteobacteria; c__Gammaproteobacteria; o__Pasteurellales; f__Pasteurellaceae	0	80	10	3.3	60
	d__Bacteria; p__Proteobacteria; c__Gammaproteobacteria; o__Pasteurellales; f__Pasteurellaceae	0	42.1	70	6.03	62
	d__Bacteria; p__Proteobacteria; c__Gammaproteobacteria; o__Pasteurellales; f__Pasteurellaceae	0	33	9	1.42	59
	d__Bacteria; p__Proteobacteria; c__Gammaproteobacteria; o__Pasteurellales; f__Pasteurellaceae	0	90	45	4	73
	d__Bacteria; p__Proteobacteria; c__Gammaproteobacteria; o__Pasteurellales; f__Pasteurellaceae	0	58.5	35	2.27	69
	d__Bacteria; p__Proteobacteria; c__Gammaproteobacteria; o__Pasteurellales; f__Pasteurellaceae	0	33	480	0.916	79
	d__Bacteria; p__Proteobacteria; c__Gammaproteobacteria; o__Pasteurellales; f__Pasteurellaceae	0	40	180	1.26	56
	d__Bacteria; p__Proteobacteria; c__Gammaproteobacteria; o__Pasteurellales; f__Pasteurellaceae	0	35	279	0.97	73
	d__Bacteria; p__Proteobacteria; c__Gammaproteobacteria; o__Pasteurellales; f__Pasteurellaceae	0	40	60	1.21	58
	d__Bacteria; p__Proteobacteria; c__Gammaproteobacteria; o__Pasteurellales; f__Pasteurellaceae	0	40	100	0.81	57
	d__Bacteria; p__Proteobacteria; c__Gammaproteobacteria; o__Pasteurellales; f__Pasteurellaceae	0	160	4	43	66
	d__Bacteria; p__Proteobacteria; c__Gammaproteobacteria; o__Pasteurellales; f__Pasteurellaceae	0	40	10	1.1	76
	d__Bacteria; p__Proteobacteria; c__Gammaproteobacteria; o__Pasteurellales; f__Pasteurellaceae	0	160		13	63
	d__Bacteria; p__Bacteroidota; c__Bacteroidia; o__Flavobacteriales; f__Flavobacteriaceae	631	40	125	2	70
	d__Bacteria; p__Bacteroidota; c__Bacteroidia; o__Flavobacteriales; f__Flavobacteriaceae	78	42.1	70	6.03	62
	d__Bacteria; p__Bacteroidota; c__Bacteroidia; o__Flavobacteriales; f__Flavobacteriaceae	49	40	60	1.21	58
	d__Bacteria; p__Bacteroidota; c__Bacteroidia; o__Flavobacteriales; f__Flavobacteriaceae	0	60	50	1.9	59
	d__Bacteria; p__Bacteroidota; c__Bacteroidia; o__Flavobacteriales; f__Flavobacteriaceae	0	55	228.68	0.77	66
	d__Bacteria; p__Bacteroidota; c__Bacteroidia; o__Flavobacteriales; f__Flavobacteriaceae	0	160		13	63
	d__Bacteria; p__Bacteroidota; c__Bacteroidia; o__Flavobacteriales; f__Flavobacteriaceae	0	80	110	2.39	58
	d__Bacteria; p__Bacteroidota; c__Bacteroidia; o__Flavobacteriales; f__Flavobacteriaceae	0	20	30	0.72	56
	d__Bacteria; p__Bacteroidota; c__Bacteroidia; o__Flavobacteriales; f__Flavobacteriaceae	0	90	45	4	73
	d__Bacteria; p__Bacteroidota; c__Bacteroidia; o__Flavobacteriales; f__Flavobacteriaceae	0	91	40	3.42	75
	d__Bacteria; p__Bacteroidota; c__Bacteroidia; o__Flavobacteriales; f__Flavobacteriaceae	0	45	30	5.14	74
	d__Bacteria; p__Bacteroidota; c__Bacteroidia; o__Flavobacteriales; f__Flavobacteriaceae	0	32	29.8	2.41	60
	d__Bacteria; p__Bacteroidota; c__Bacteroidia; o__Flavobacteriales; f__Flavobacteriaceae	0	180	0	1.05	72
	d__Bacteria; p__Bacteroidota; c__Bacteroidia; o__Flavobacteriales; f__Flavobacteriaceae	0	70	200	2.09	68
	d__Bacteria; p__Bacteroidota; c__Bacteroidia; o__Flavobacteriales; f__Flavobacteriaceae	0	40	180	1.26	56
	d__Bacteria; p__Bacteroidota; c__Bacteroidia; o__Flavobacteriales; f__Flavobacteriaceae	0	58.5	35	2.27	69
	d__Bacteria; p__Bacteroidota; c__Bacteroidia; o__Flavobacteriales; f__Flavobacteriaceae	0	30	30	1.1	75
	d__Bacteria; p__Bacteroidota; c__Bacteroidia; o__Flavobacteriales; f__Flavobacteriaceae	0	80	10	3.3	60
	d__Bacteria; p__Bacteroidota; c__Bacteroidia; o__Flavobacteriales; f__Flavobacteriaceae	0	40	0	5.89	73
	d__Bacteria; p__Bacteroidota; c__Bacteroidia; o__Flavobacteriales; f__Flavobacteriaceae	0	160	4	43	66
	d__Bacteria; p__Bacteroidota; c__Bacteroidia; o__Flavobacteriales; f__Flavobacteriaceae	0	65	35	5.83	70
	d__Bacteria; p__Bacteroidota; c__Bacteroidia; o__Flavobacteriales; f__Flavobacteriaceae	0	33	9	1.42	59
	d__Bacteria; p__Bacteroidota; c__Bacteroidia; o__Flavobacteriales; f__Flavobacteriaceae	0	40	100	0.81	57
	d__Bacteria; p__Bacteroidota; c__Bacteroidia; o__Flavobacteriales; f__Flavobacteriaceae	0	30	12	2	63
	d__Bacteria; p__Bacteroidota; c__Bacteroidia; o__Flavobacteriales; f__Flavobacteriaceae	0	40	10	1.1	76
	d__Bacteria; p__Bacteroidota; c__Bacteroidia; o__Flavobacteriales; f__Flavobacteriaceae	0	35	279	0.97	73
	d__Bacteria; p__Bacteroidota; c__Bacteroidia; o__Flavobacteriales; f__Flavobacteriaceae	0	45	130	1.3	56
	d__Bacteria; p__Bacteroidota; c__Bacteroidia; o__Flavobacteriales; f__Flavobacteriaceae	0	33	480	0.916	79
	d__Bacteria; p__Firmicutes; c__Bacilli; o__Lactobacillales; f__Enterococcaceae	545	90	45	4	73
	d__Bacteria; p__Firmicutes; c__Bacilli; o__Lactobacillales; f__Enterococcaceae	354	55	228.68	0.77	66
	d__Bacteria; p__Firmicutes; c__Bacilli; o__Lactobacillales; f__Enterococcaceae	174	35	279	0.97	73
	d__Bacteria; p__Firmicutes; c__Bacilli; o__Lactobacillales; f__Enterococcaceae	150	30	12	2	63
	d__Bacteria; p__Firmicutes; c__Bacilli; o__Lactobacillales; f__Enterococcaceae	129	160		13	63
	d__Bacteria; p__Firmicutes; c__Bacilli; o__Lactobacillales; f__Enterococcaceae	101	33	480	0.916	79
	d__Bacteria; p__Firmicutes; c__Bacilli; o__Lactobacillales; f__Enterococcaceae	35	45	30	5.14	74
	d__Bacteria; p__Firmicutes; c__Bacilli; o__Lactobacillales; f__Enterococcaceae	10	60	50	1.9	59
	d__Bacteria; p__Firmicutes; c__Bacilli; o__Lactobacillales; f__Enterococcaceae	8	40	60	1.21	58
	d__Bacteria; p__Firmicutes; c__Bacilli; o__Lactobacillales; f__Enterococcaceae	0	33	9	1.42	59
	d__Bacteria; p__Firmicutes; c__Bacilli; o__Lactobacillales; f__Enterococcaceae	0	160	4	43	66
	d__Bacteria; p__Firmicutes; c__Bacilli; o__Lactobacillales; f__Enterococcaceae	0	80	110	2.39	58
	d__Bacteria; p__Firmicutes; c__Bacilli; o__Lactobacillales; f__Enterococcaceae	0	70	200	2.09	68
	d__Bacteria; p__Firmicutes; c__Bacilli; o__Lactobacillales; f__Enterococcaceae	0	40	125	2	70
	d__Bacteria; p__Firmicutes; c__Bacilli; o__Lactobacillales; f__Enterococcaceae	0	30	30	1.1	75
	d__Bacteria; p__Firmicutes; c__Bacilli; o__Lactobacillales; f__Enterococcaceae	0	45	130	1.3	56
	d__Bacteria; p__Firmicutes; c__Bacilli; o__Lactobacillales; f__Enterococcaceae	0	180	0	1.05	72
	d__Bacteria; p__Firmicutes; c__Bacilli; o__Lactobacillales; f__Enterococcaceae	0	40	10	1.1	76
	d__Bacteria; p__Firmicutes; c__Bacilli; o__Lactobacillales; f__Enterococcaceae	0	91	40	3.42	75
	d__Bacteria; p__Firmicutes; c__Bacilli; o__Lactobacillales; f__Enterococcaceae	0	80	10	3.3	60
	d__Bacteria; p__Firmicutes; c__Bacilli; o__Lactobacillales; f__Enterococcaceae	0	40	0	5.89	73
	d__Bacteria; p__Firmicutes; c__Bacilli; o__Lactobacillales; f__Enterococcaceae	0	20	30	0.72	56
	d__Bacteria; p__Firmicutes; c__Bacilli; o__Lactobacillales; f__Enterococcaceae	0	65	35	5.83	70
	d__Bacteria; p__Firmicutes; c__Bacilli; o__Lactobacillales; f__Enterococcaceae	0	40	100	0.81	57
	d__Bacteria; p__Firmicutes; c__Bacilli; o__Lactobacillales; f__Enterococcaceae	0	32	29.8	2.41	60
	d__Bacteria; p__Firmicutes; c__Bacilli; o__Lactobacillales; f__Enterococcaceae	0	40	180	1.26	56
	d__Bacteria; p__Firmicutes; c__Bacilli; o__Lactobacillales; f__Enterococcaceae	0	42.1	70	6.03	62
	d__Bacteria; p__Firmicutes; c__Bacilli; o__Lactobacillales; f__Enterococcaceae	0	58.5	35	2.27	69
	d__Bacteria; p__Actinobacteriota; c__Coriobacteriia; o__Coriobacteriales; f__Atopobiaceae	538	90	45	4	73
	d__Bacteria; p__Actinobacteriota; c__Coriobacteriia; o__Coriobacteriales; f__Atopobiaceae	431	160	4	43	66
	d__Bacteria; p__Actinobacteriota; c__Coriobacteriia; o__Coriobacteriales; f__Atopobiaceae	240	40	100	0.81	57
	d__Bacteria; p__Actinobacteriota; c__Coriobacteriia; o__Coriobacteriales; f__Atopobiaceae	232	160		13	63
	d__Bacteria; p__Actinobacteriota; c__Coriobacteriia; o__Coriobacteriales; f__Atopobiaceae	121	45	30	5.14	74
	d__Bacteria; p__Actinobacteriota; c__Coriobacteriia; o__Coriobacteriales; f__Atopobiaceae	0	58.5	35	2.27	69
	d__Bacteria; p__Actinobacteriota; c__Coriobacteriia; o__Coriobacteriales; f__Atopobiaceae	0	45	130	1.3	56
	d__Bacteria; p__Actinobacteriota; c__Coriobacteriia; o__Coriobacteriales; f__Atopobiaceae	0	40	125	2	70
	d__Bacteria; p__Actinobacteriota; c__Coriobacteriia; o__Coriobacteriales; f__Atopobiaceae	0	80	110	2.39	58
	d__Bacteria; p__Actinobacteriota; c__Coriobacteriia; o__Coriobacteriales; f__Atopobiaceae	0	180	0	1.05	72
	d__Bacteria; p__Actinobacteriota; c__Coriobacteriia; o__Coriobacteriales; f__Atopobiaceae	0	70	200	2.09	68
	d__Bacteria; p__Actinobacteriota; c__Coriobacteriia; o__Coriobacteriales; f__Atopobiaceae	0	32	29.8	2.41	60
	d__Bacteria; p__Actinobacteriota; c__Coriobacteriia; o__Coriobacteriales; f__Atopobiaceae	0	40	0	5.89	73
	d__Bacteria; p__Actinobacteriota; c__Coriobacteriia; o__Coriobacteriales; f__Atopobiaceae	0	30	12	2	63
	d__Bacteria; p__Actinobacteriota; c__Coriobacteriia; o__Coriobacteriales; f__Atopobiaceae	0	40	180	1.26	56
	d__Bacteria; p__Actinobacteriota; c__Coriobacteriia; o__Coriobacteriales; f__Atopobiaceae	0	33	480	0.916	79
	d__Bacteria; p__Actinobacteriota; c__Coriobacteriia; o__Coriobacteriales; f__Atopobiaceae	0	40	60	1.21	58
	d__Bacteria; p__Actinobacteriota; c__Coriobacteriia; o__Coriobacteriales; f__Atopobiaceae	0	33	9	1.42	59
	d__Bacteria; p__Actinobacteriota; c__Coriobacteriia; o__Coriobacteriales; f__Atopobiaceae	0	55	228.68	0.77	66
	d__Bacteria; p__Actinobacteriota; c__Coriobacteriia; o__Coriobacteriales; f__Atopobiaceae	0	80	10	3.3	60
	d__Bacteria; p__Actinobacteriota; c__Coriobacteriia; o__Coriobacteriales; f__Atopobiaceae	0	30	30	1.1	75
	d__Bacteria; p__Actinobacteriota; c__Coriobacteriia; o__Coriobacteriales; f__Atopobiaceae	0	40	10	1.1	76
	d__Bacteria; p__Actinobacteriota; c__Coriobacteriia; o__Coriobacteriales; f__Atopobiaceae	0	65	35	5.83	70
	d__Bacteria; p__Actinobacteriota; c__Coriobacteriia; o__Coriobacteriales; f__Atopobiaceae	0	60	50	1.9	59
	d__Bacteria; p__Actinobacteriota; c__Coriobacteriia; o__Coriobacteriales; f__Atopobiaceae	0	91	40	3.42	75
	d__Bacteria; p__Actinobacteriota; c__Coriobacteriia; o__Coriobacteriales; f__Atopobiaceae	0	42.1	70	6.03	62
	d__Bacteria; p__Actinobacteriota; c__Coriobacteriia; o__Coriobacteriales; f__Atopobiaceae	0	35	279	0.97	73
	d__Bacteria; p__Actinobacteriota; c__Coriobacteriia; o__Coriobacteriales; f__Atopobiaceae	0	20	30	0.72	56
	d__Bacteria; p__Firmicutes; c__Clostridia; o__Peptococcales; f__Peptococcaceae	486	160		13	63
	d__Bacteria; p__Firmicutes; c__Clostridia; o__Peptococcales; f__Peptococcaceae	281	33	480	0.916	79
	d__Bacteria; p__Firmicutes; c__Clostridia; o__Peptococcales; f__Peptococcaceae	274	80	110	2.39	58
	d__Bacteria; p__Firmicutes; c__Clostridia; o__Peptococcales; f__Peptococcaceae	255	80	10	3.3	60
	d__Bacteria; p__Firmicutes; c__Clostridia; o__Peptococcales; f__Peptococcaceae	242	45	130	1.3	56
	d__Bacteria; p__Firmicutes; c__Clostridia; o__Peptococcales; f__Peptococcaceae	212	33	9	1.42	59
	d__Bacteria; p__Firmicutes; c__Clostridia; o__Peptococcales; f__Peptococcaceae	127	32	29.8	2.41	60
	d__Bacteria; p__Firmicutes; c__Clostridia; o__Peptococcales; f__Peptococcaceae	82	70	200	2.09	68
	d__Bacteria; p__Firmicutes; c__Clostridia; o__Peptococcales; f__Peptococcaceae	67	40	100	0.81	57
	d__Bacteria; p__Firmicutes; c__Clostridia; o__Peptococcales; f__Peptococcaceae	65	90	45	4	73
	d__Bacteria; p__Firmicutes; c__Clostridia; o__Peptococcales; f__Peptococcaceae	60	40	10	1.1	76
	d__Bacteria; p__Firmicutes; c__Clostridia; o__Peptococcales; f__Peptococcaceae	54	40	180	1.26	56
	d__Bacteria; p__Firmicutes; c__Clostridia; o__Peptococcales; f__Peptococcaceae	51	35	279	0.97	73
	d__Bacteria; p__Firmicutes; c__Clostridia; o__Peptococcales; f__Peptococcaceae	45	30	30	1.1	75
	d__Bacteria; p__Firmicutes; c__Clostridia; o__Peptococcales; f__Peptococcaceae	38	30	12	2	63
	d__Bacteria; p__Firmicutes; c__Clostridia; o__Peptococcales; f__Peptococcaceae	36	65	35	5.83	70
	d__Bacteria; p__Firmicutes; c__Clostridia; o__Peptococcales; f__Peptococcaceae	36	42.1	70	6.03	62
	d__Bacteria; p__Firmicutes; c__Clostridia; o__Peptococcales; f__Peptococcaceae	24	160	4	43	66
	d__Bacteria; p__Firmicutes; c__Clostridia; o__Peptococcales; f__Peptococcaceae	23	40	125	2	70
	d__Bacteria; p__Firmicutes; c__Clostridia; o__Peptococcales; f__Peptococcaceae	9	60	50	1.9	59
	d__Bacteria; p__Firmicutes; c__Clostridia; o__Peptococcales; f__Peptococcaceae	7	91	40	3.42	75
	d__Bacteria; p__Firmicutes; c__Clostridia; o__Peptococcales; f__Peptococcaceae	5	45	30	5.14	74
	d__Bacteria; p__Firmicutes; c__Clostridia; o__Peptococcales; f__Peptococcaceae	0	20	30	0.72	56
	d__Bacteria; p__Firmicutes; c__Clostridia; o__Peptococcales; f__Peptococcaceae	0	55	228.68	0.77	66
	d__Bacteria; p__Firmicutes; c__Clostridia; o__Peptococcales; f__Peptococcaceae	0	40	0	5.89	73
	d__Bacteria; p__Firmicutes; c__Clostridia; o__Peptococcales; f__Peptococcaceae	0	58.5	35	2.27	69
	d__Bacteria; p__Firmicutes; c__Clostridia; o__Peptococcales; f__Peptococcaceae	0	40	60	1.21	58
	d__Bacteria; p__Firmicutes; c__Clostridia; o__Peptococcales; f__Peptococcaceae	0	180	0	1.05	72
	d__Bacteria; p__Actinobacteriota; c__Coriobacteriia; o__Coriobacteriales; f__uncultured	476	35	279	0.97	73
	d__Bacteria; p__Actinobacteriota; c__Coriobacteriia; o__Coriobacteriales; f__uncultured	74	33	9	1.42	59
	d__Bacteria; p__Actinobacteriota; c__Coriobacteriia; o__Coriobacteriales; f__uncultured	45	160		13	63
	d__Bacteria; p__Actinobacteriota; c__Coriobacteriia; o__Coriobacteriales; f__uncultured	30	70	200	2.09	68
	d__Bacteria; p__Actinobacteriota; c__Coriobacteriia; o__Coriobacteriales; f__uncultured	0	40	60	1.21	58
	d__Bacteria; p__Actinobacteriota; c__Coriobacteriia; o__Coriobacteriales; f__uncultured	0	40	180	1.26	56
	d__Bacteria; p__Actinobacteriota; c__Coriobacteriia; o__Coriobacteriales; f__uncultured	0	90	45	4	73
	d__Bacteria; p__Actinobacteriota; c__Coriobacteriia; o__Coriobacteriales; f__uncultured	0	80	10	3.3	60
	d__Bacteria; p__Actinobacteriota; c__Coriobacteriia; o__Coriobacteriales; f__uncultured	0	30	30	1.1	75
	d__Bacteria; p__Actinobacteriota; c__Coriobacteriia; o__Coriobacteriales; f__uncultured	0	55	228.68	0.77	66
	d__Bacteria; p__Actinobacteriota; c__Coriobacteriia; o__Coriobacteriales; f__uncultured	0	45	130	1.3	56
	d__Bacteria; p__Actinobacteriota; c__Coriobacteriia; o__Coriobacteriales; f__uncultured	0	60	50	1.9	59
	d__Bacteria; p__Actinobacteriota; c__Coriobacteriia; o__Coriobacteriales; f__uncultured	0	42.1	70	6.03	62
	d__Bacteria; p__Actinobacteriota; c__Coriobacteriia; o__Coriobacteriales; f__uncultured	0	180	0	1.05	72
	d__Bacteria; p__Actinobacteriota; c__Coriobacteriia; o__Coriobacteriales; f__uncultured	0	45	30	5.14	74
	d__Bacteria; p__Actinobacteriota; c__Coriobacteriia; o__Coriobacteriales; f__uncultured	0	30	12	2	63
	d__Bacteria; p__Actinobacteriota; c__Coriobacteriia; o__Coriobacteriales; f__uncultured	0	33	480	0.916	79
	d__Bacteria; p__Actinobacteriota; c__Coriobacteriia; o__Coriobacteriales; f__uncultured	0	40	125	2	70
	d__Bacteria; p__Actinobacteriota; c__Coriobacteriia; o__Coriobacteriales; f__uncultured	0	160	4	43	66
	d__Bacteria; p__Actinobacteriota; c__Coriobacteriia; o__Coriobacteriales; f__uncultured	0	80	110	2.39	58
	d__Bacteria; p__Actinobacteriota; c__Coriobacteriia; o__Coriobacteriales; f__uncultured	0	20	30	0.72	56
	d__Bacteria; p__Actinobacteriota; c__Coriobacteriia; o__Coriobacteriales; f__uncultured	0	58.5	35	2.27	69
	d__Bacteria; p__Actinobacteriota; c__Coriobacteriia; o__Coriobacteriales; f__uncultured	0	40	100	0.81	57
	d__Bacteria; p__Actinobacteriota; c__Coriobacteriia; o__Coriobacteriales; f__uncultured	0	32	29.8	2.41	60
	d__Bacteria; p__Actinobacteriota; c__Coriobacteriia; o__Coriobacteriales; f__uncultured	0	40	10	1.1	76
	d__Bacteria; p__Actinobacteriota; c__Coriobacteriia; o__Coriobacteriales; f__uncultured	0	40	0	5.89	73
	d__Bacteria; p__Actinobacteriota; c__Coriobacteriia; o__Coriobacteriales; f__uncultured	0	65	35	5.83	70
	d__Bacteria; p__Actinobacteriota; c__Coriobacteriia; o__Coriobacteriales; f__uncultured	0	91	40	3.42	75
	d__Bacteria; p__Verrucomicrobiota; c__Lentisphaeria; o__Victivallales; f__vadinBE97	436	80	110	2.39	58
	d__Bacteria; p__Verrucomicrobiota; c__Lentisphaeria; o__Victivallales; f__vadinBE97	374	40	125	2	70
	d__Bacteria; p__Verrucomicrobiota; c__Lentisphaeria; o__Victivallales; f__vadinBE97	178	40	100	0.81	57
	d__Bacteria; p__Verrucomicrobiota; c__Lentisphaeria; o__Victivallales; f__vadinBE97	88	40	60	1.21	58
	d__Bacteria; p__Verrucomicrobiota; c__Lentisphaeria; o__Victivallales; f__vadinBE97	79	35	279	0.97	73
	d__Bacteria; p__Verrucomicrobiota; c__Lentisphaeria; o__Victivallales; f__vadinBE97	47	42.1	70	6.03	62
	d__Bacteria; p__Verrucomicrobiota; c__Lentisphaeria; o__Victivallales; f__vadinBE97	0	40	180	1.26	56
	d__Bacteria; p__Verrucomicrobiota; c__Lentisphaeria; o__Victivallales; f__vadinBE97	0	58.5	35	2.27	69
	d__Bacteria; p__Verrucomicrobiota; c__Lentisphaeria; o__Victivallales; f__vadinBE97	0	90	45	4	73
	d__Bacteria; p__Verrucomicrobiota; c__Lentisphaeria; o__Victivallales; f__vadinBE97	0	30	30	1.1	75
	d__Bacteria; p__Verrucomicrobiota; c__Lentisphaeria; o__Victivallales; f__vadinBE97	0	160	4	43	66
	d__Bacteria; p__Verrucomicrobiota; c__Lentisphaeria; o__Victivallales; f__vadinBE97	0	91	40	3.42	75
	d__Bacteria; p__Verrucomicrobiota; c__Lentisphaeria; o__Victivallales; f__vadinBE97	0	70	200	2.09	68
	d__Bacteria; p__Verrucomicrobiota; c__Lentisphaeria; o__Victivallales; f__vadinBE97	0	45	30	5.14	74
	d__Bacteria; p__Verrucomicrobiota; c__Lentisphaeria; o__Victivallales; f__vadinBE97	0	55	228.68	0.77	66
	d__Bacteria; p__Verrucomicrobiota; c__Lentisphaeria; o__Victivallales; f__vadinBE97	0	40	10	1.1	76
	d__Bacteria; p__Verrucomicrobiota; c__Lentisphaeria; o__Victivallales; f__vadinBE97	0	180	0	1.05	72
	d__Bacteria; p__Verrucomicrobiota; c__Lentisphaeria; o__Victivallales; f__vadinBE97	0	80	10	3.3	60
	d__Bacteria; p__Verrucomicrobiota; c__Lentisphaeria; o__Victivallales; f__vadinBE97	0	60	50	1.9	59
	d__Bacteria; p__Verrucomicrobiota; c__Lentisphaeria; o__Victivallales; f__vadinBE97	0	33	9	1.42	59
	d__Bacteria; p__Verrucomicrobiota; c__Lentisphaeria; o__Victivallales; f__vadinBE97	0	40	0	5.89	73
	d__Bacteria; p__Verrucomicrobiota; c__Lentisphaeria; o__Victivallales; f__vadinBE97	0	20	30	0.72	56
	d__Bacteria; p__Verrucomicrobiota; c__Lentisphaeria; o__Victivallales; f__vadinBE97	0	45	130	1.3	56
	d__Bacteria; p__Verrucomicrobiota; c__Lentisphaeria; o__Victivallales; f__vadinBE97	0	160		13	63
	d__Bacteria; p__Verrucomicrobiota; c__Lentisphaeria; o__Victivallales; f__vadinBE97	0	30	12	2	63
	d__Bacteria; p__Verrucomicrobiota; c__Lentisphaeria; o__Victivallales; f__vadinBE97	0	33	480	0.916	79
	d__Bacteria; p__Verrucomicrobiota; c__Lentisphaeria; o__Victivallales; f__vadinBE97	0	32	29.8	2.41	60
	d__Bacteria; p__Verrucomicrobiota; c__Lentisphaeria; o__Victivallales; f__vadinBE97	0	65	35	5.83	70
	d__Bacteria; p__Verrucomicrobiota; c__Lentisphaeria; o__Victivallales; f__Victivallaceae	229	80	110	2.39	58
	d__Bacteria; p__Verrucomicrobiota; c__Lentisphaeria; o__Victivallales; f__Victivallaceae	84	40	60	1.21	58
	d__Bacteria; p__Verrucomicrobiota; c__Lentisphaeria; o__Victivallales; f__Victivallaceae	78	33	480	0.916	79
	d__Bacteria; p__Verrucomicrobiota; c__Lentisphaeria; o__Victivallales; f__Victivallaceae	57	33	9	1.42	59
	d__Bacteria; p__Verrucomicrobiota; c__Lentisphaeria; o__Victivallales; f__Victivallaceae	56	40	125	2	70
	d__Bacteria; p__Verrucomicrobiota; c__Lentisphaeria; o__Victivallales; f__Victivallaceae	48	30	30	1.1	75
	d__Bacteria; p__Verrucomicrobiota; c__Lentisphaeria; o__Victivallales; f__Victivallaceae	34	58.5	35	2.27	69
	d__Bacteria; p__Verrucomicrobiota; c__Lentisphaeria; o__Victivallales; f__Victivallaceae	29	70	200	2.09	68
	d__Bacteria; p__Verrucomicrobiota; c__Lentisphaeria; o__Victivallales; f__Victivallaceae	20	35	279	0.97	73
	d__Bacteria; p__Verrucomicrobiota; c__Lentisphaeria; o__Victivallales; f__Victivallaceae	16	40	100	0.81	57
	d__Bacteria; p__Verrucomicrobiota; c__Lentisphaeria; o__Victivallales; f__Victivallaceae	14	40	180	1.26	56
	d__Bacteria; p__Verrucomicrobiota; c__Lentisphaeria; o__Victivallales; f__Victivallaceae	0	55	228.68	0.77	66
	d__Bacteria; p__Verrucomicrobiota; c__Lentisphaeria; o__Victivallales; f__Victivallaceae	0	60	50	1.9	59
	d__Bacteria; p__Verrucomicrobiota; c__Lentisphaeria; o__Victivallales; f__Victivallaceae	0	180	0	1.05	72
	d__Bacteria; p__Verrucomicrobiota; c__Lentisphaeria; o__Victivallales; f__Victivallaceae	0	40	0	5.89	73
	d__Bacteria; p__Verrucomicrobiota; c__Lentisphaeria; o__Victivallales; f__Victivallaceae	0	42.1	70	6.03	62
	d__Bacteria; p__Verrucomicrobiota; c__Lentisphaeria; o__Victivallales; f__Victivallaceae	0	160		13	63
	d__Bacteria; p__Verrucomicrobiota; c__Lentisphaeria; o__Victivallales; f__Victivallaceae	0	90	45	4	73
	d__Bacteria; p__Verrucomicrobiota; c__Lentisphaeria; o__Victivallales; f__Victivallaceae	0	45	30	5.14	74
	d__Bacteria; p__Verrucomicrobiota; c__Lentisphaeria; o__Victivallales; f__Victivallaceae	0	80	10	3.3	60
	d__Bacteria; p__Verrucomicrobiota; c__Lentisphaeria; o__Victivallales; f__Victivallaceae	0	65	35	5.83	70
	d__Bacteria; p__Verrucomicrobiota; c__Lentisphaeria; o__Victivallales; f__Victivallaceae	0	40	10	1.1	76
	d__Bacteria; p__Verrucomicrobiota; c__Lentisphaeria; o__Victivallales; f__Victivallaceae	0	32	29.8	2.41	60
	d__Bacteria; p__Verrucomicrobiota; c__Lentisphaeria; o__Victivallales; f__Victivallaceae	0	45	130	1.3	56
	d__Bacteria; p__Verrucomicrobiota; c__Lentisphaeria; o__Victivallales; f__Victivallaceae	0	91	40	3.42	75
	d__Bacteria; p__Verrucomicrobiota; c__Lentisphaeria; o__Victivallales; f__Victivallaceae	0	20	30	0.72	56
	d__Bacteria; p__Verrucomicrobiota; c__Lentisphaeria; o__Victivallales; f__Victivallaceae	0	160	4	43	66
	d__Bacteria; p__Verrucomicrobiota; c__Lentisphaeria; o__Victivallales; f__Victivallaceae	0	30	12	2	63
	d__Archaea; p__Euryarchaeota; c__Methanobacteria; o__Methanobacteriales; f__Methanobacteriaceae	218	30	30	1.1	75
	d__Archaea; p__Euryarchaeota; c__Methanobacteria; o__Methanobacteriales; f__Methanobacteriaceae	215	33	480	0.916	79
	d__Archaea; p__Euryarchaeota; c__Methanobacteria; o__Methanobacteriales; f__Methanobacteriaceae	194	40	100	0.81	57
	d__Archaea; p__Euryarchaeota; c__Methanobacteria; o__Methanobacteriales; f__Methanobacteriaceae	174	40	125	2	70
	d__Archaea; p__Euryarchaeota; c__Methanobacteria; o__Methanobacteriales; f__Methanobacteriaceae	33	33	9	1.42	59
	d__Archaea; p__Euryarchaeota; c__Methanobacteria; o__Methanobacteriales; f__Methanobacteriaceae	28	42.1	70	6.03	62
	d__Archaea; p__Euryarchaeota; c__Methanobacteria; o__Methanobacteriales; f__Methanobacteriaceae	21	32	29.8	2.41	60
	d__Archaea; p__Euryarchaeota; c__Methanobacteria; o__Methanobacteriales; f__Methanobacteriaceae	0	40	180	1.26	56
	d__Archaea; p__Euryarchaeota; c__Methanobacteria; o__Methanobacteriales; f__Methanobacteriaceae	0	20	30	0.72	56
	d__Archaea; p__Euryarchaeota; c__Methanobacteria; o__Methanobacteriales; f__Methanobacteriaceae	0	40	0	5.89	73
	d__Archaea; p__Euryarchaeota; c__Methanobacteria; o__Methanobacteriales; f__Methanobacteriaceae	0	180	0	1.05	72
	d__Archaea; p__Euryarchaeota; c__Methanobacteria; o__Methanobacteriales; f__Methanobacteriaceae	0	160	4	43	66
	d__Archaea; p__Euryarchaeota; c__Methanobacteria; o__Methanobacteriales; f__Methanobacteriaceae	0	80	110	2.39	58
	d__Archaea; p__Euryarchaeota; c__Methanobacteria; o__Methanobacteriales; f__Methanobacteriaceae	0	60	50	1.9	59
	d__Archaea; p__Euryarchaeota; c__Methanobacteria; o__Methanobacteriales; f__Methanobacteriaceae	0	40	10	1.1	76
	d__Archaea; p__Euryarchaeota; c__Methanobacteria; o__Methanobacteriales; f__Methanobacteriaceae	0	90	45	4	73
	d__Archaea; p__Euryarchaeota; c__Methanobacteria; o__Methanobacteriales; f__Methanobacteriaceae	0	30	12	2	63
	d__Archaea; p__Euryarchaeota; c__Methanobacteria; o__Methanobacteriales; f__Methanobacteriaceae	0	80	10	3.3	60
	d__Archaea; p__Euryarchaeota; c__Methanobacteria; o__Methanobacteriales; f__Methanobacteriaceae	0	160		13	63
	d__Archaea; p__Euryarchaeota; c__Methanobacteria; o__Methanobacteriales; f__Methanobacteriaceae	0	58.5	35	2.27	69
	d__Archaea; p__Euryarchaeota; c__Methanobacteria; o__Methanobacteriales; f__Methanobacteriaceae	0	70	200	2.09	68
	d__Archaea; p__Euryarchaeota; c__Methanobacteria; o__Methanobacteriales; f__Methanobacteriaceae	0	45	30	5.14	74
	d__Archaea; p__Euryarchaeota; c__Methanobacteria; o__Methanobacteriales; f__Methanobacteriaceae	0	55	228.68	0.77	66
	d__Archaea; p__Euryarchaeota; c__Methanobacteria; o__Methanobacteriales; f__Methanobacteriaceae	0	40	60	1.21	58
	d__Archaea; p__Euryarchaeota; c__Methanobacteria; o__Methanobacteriales; f__Methanobacteriaceae	0	65	35	5.83	70
	d__Archaea; p__Euryarchaeota; c__Methanobacteria; o__Methanobacteriales; f__Methanobacteriaceae	0	91	40	3.42	75
	d__Archaea; p__Euryarchaeota; c__Methanobacteria; o__Methanobacteriales; f__Methanobacteriaceae	0	45	130	1.3	56
	d__Archaea; p__Euryarchaeota; c__Methanobacteria; o__Methanobacteriales; f__Methanobacteriaceae	0	35	279	0.97	73
	d__Bacteria; p__Firmicutes; c__Clostridia; o__Oscillospirales; f__uncultured	207	40	125	2	70
	d__Bacteria; p__Firmicutes; c__Clostridia; o__Oscillospirales; f__uncultured	67	33	9	1.42	59
	d__Bacteria; p__Firmicutes; c__Clostridia; o__Oscillospirales; f__uncultured	60	30	30	1.1	75
	d__Bacteria; p__Firmicutes; c__Clostridia; o__Oscillospirales; f__uncultured	0	90	45	4	73
	d__Bacteria; p__Firmicutes; c__Clostridia; o__Oscillospirales; f__uncultured	0	35	279	0.97	73
	d__Bacteria; p__Firmicutes; c__Clostridia; o__Oscillospirales; f__uncultured	0	45	130	1.3	56
	d__Bacteria; p__Firmicutes; c__Clostridia; o__Oscillospirales; f__uncultured	0	40	0	5.89	73
	d__Bacteria; p__Firmicutes; c__Clostridia; o__Oscillospirales; f__uncultured	0	60	50	1.9	59
	d__Bacteria; p__Firmicutes; c__Clostridia; o__Oscillospirales; f__uncultured	0	55	228.68	0.77	66
	d__Bacteria; p__Firmicutes; c__Clostridia; o__Oscillospirales; f__uncultured	0	70	200	2.09	68
	d__Bacteria; p__Firmicutes; c__Clostridia; o__Oscillospirales; f__uncultured	0	42.1	70	6.03	62
	d__Bacteria; p__Firmicutes; c__Clostridia; o__Oscillospirales; f__uncultured	0	40	10	1.1	76
	d__Bacteria; p__Firmicutes; c__Clostridia; o__Oscillospirales; f__uncultured	0	40	100	0.81	57
	d__Bacteria; p__Firmicutes; c__Clostridia; o__Oscillospirales; f__uncultured	0	80	10	3.3	60
	d__Bacteria; p__Firmicutes; c__Clostridia; o__Oscillospirales; f__uncultured	0	20	30	0.72	56
	d__Bacteria; p__Firmicutes; c__Clostridia; o__Oscillospirales; f__uncultured	0	80	110	2.39	58
	d__Bacteria; p__Firmicutes; c__Clostridia; o__Oscillospirales; f__uncultured	0	91	40	3.42	75
	d__Bacteria; p__Firmicutes; c__Clostridia; o__Oscillospirales; f__uncultured	0	160	4	43	66
	d__Bacteria; p__Firmicutes; c__Clostridia; o__Oscillospirales; f__uncultured	0	65	35	5.83	70
	d__Bacteria; p__Firmicutes; c__Clostridia; o__Oscillospirales; f__uncultured	0	32	29.8	2.41	60
	d__Bacteria; p__Firmicutes; c__Clostridia; o__Oscillospirales; f__uncultured	0	180	0	1.05	72
	d__Bacteria; p__Firmicutes; c__Clostridia; o__Oscillospirales; f__uncultured	0	160		13	63
	d__Bacteria; p__Firmicutes; c__Clostridia; o__Oscillospirales; f__uncultured	0	40	180	1.26	56
	d__Bacteria; p__Firmicutes; c__Clostridia; o__Oscillospirales; f__uncultured	0	33	480	0.916	79
	d__Bacteria; p__Firmicutes; c__Clostridia; o__Oscillospirales; f__uncultured	0	40	60	1.21	58
	d__Bacteria; p__Firmicutes; c__Clostridia; o__Oscillospirales; f__uncultured	0	58.5	35	2.27	69
	d__Bacteria; p__Firmicutes; c__Clostridia; o__Oscillospirales; f__uncultured	0	45	30	5.14	74
	d__Bacteria; p__Firmicutes; c__Clostridia; o__Oscillospirales; f__uncultured	0	30	12	2	63
	d__Bacteria; p__Firmicutes; c__Clostridia; o__Clostridia; f__Hungateiclostridiaceae	198	30	30	1.1	75
	d__Bacteria; p__Firmicutes; c__Clostridia; o__Clostridia; f__Hungateiclostridiaceae	30	40	60	1.21	58
	d__Bacteria; p__Firmicutes; c__Clostridia; o__Clostridia; f__Hungateiclostridiaceae	3	65	35	5.83	70
	d__Bacteria; p__Firmicutes; c__Clostridia; o__Clostridia; f__Hungateiclostridiaceae	0	20	30	0.72	56
	d__Bacteria; p__Firmicutes; c__Clostridia; o__Clostridia; f__Hungateiclostridiaceae	0	40	10	1.1	76
	d__Bacteria; p__Firmicutes; c__Clostridia; o__Clostridia; f__Hungateiclostridiaceae	0	30	12	2	63
	d__Bacteria; p__Firmicutes; c__Clostridia; o__Clostridia; f__Hungateiclostridiaceae	0	160		13	63
	d__Bacteria; p__Firmicutes; c__Clostridia; o__Clostridia; f__Hungateiclostridiaceae	0	35	279	0.97	73
	d__Bacteria; p__Firmicutes; c__Clostridia; o__Clostridia; f__Hungateiclostridiaceae	0	58.5	35	2.27	69
	d__Bacteria; p__Firmicutes; c__Clostridia; o__Clostridia; f__Hungateiclostridiaceae	0	40	0	5.89	73
	d__Bacteria; p__Firmicutes; c__Clostridia; o__Clostridia; f__Hungateiclostridiaceae	0	60	50	1.9	59
	d__Bacteria; p__Firmicutes; c__Clostridia; o__Clostridia; f__Hungateiclostridiaceae	0	40	125	2	70
	d__Bacteria; p__Firmicutes; c__Clostridia; o__Clostridia; f__Hungateiclostridiaceae	0	42.1	70	6.03	62
	d__Bacteria; p__Firmicutes; c__Clostridia; o__Clostridia; f__Hungateiclostridiaceae	0	40	100	0.81	57
	d__Bacteria; p__Firmicutes; c__Clostridia; o__Clostridia; f__Hungateiclostridiaceae	0	180	0	1.05	72
	d__Bacteria; p__Firmicutes; c__Clostridia; o__Clostridia; f__Hungateiclostridiaceae	0	70	200	2.09	68
	d__Bacteria; p__Firmicutes; c__Clostridia; o__Clostridia; f__Hungateiclostridiaceae	0	80	10	3.3	60
	d__Bacteria; p__Firmicutes; c__Clostridia; o__Clostridia; f__Hungateiclostridiaceae	0	33	480	0.916	79
	d__Bacteria; p__Firmicutes; c__Clostridia; o__Clostridia; f__Hungateiclostridiaceae	0	90	45	4	73
	d__Bacteria; p__Firmicutes; c__Clostridia; o__Clostridia; f__Hungateiclostridiaceae	0	160	4	43	66
	d__Bacteria; p__Firmicutes; c__Clostridia; o__Clostridia; f__Hungateiclostridiaceae	0	32	29.8	2.41	60
	d__Bacteria; p__Firmicutes; c__Clostridia; o__Clostridia; f__Hungateiclostridiaceae	0	33	9	1.42	59
	d__Bacteria; p__Firmicutes; c__Clostridia; o__Clostridia; f__Hungateiclostridiaceae	0	55	228.68	0.77	66
	d__Bacteria; p__Firmicutes; c__Clostridia; o__Clostridia; f__Hungateiclostridiaceae	0	45	30	5.14	74
	d__Bacteria; p__Firmicutes; c__Clostridia; o__Clostridia; f__Hungateiclostridiaceae	0	91	40	3.42	75
	d__Bacteria; p__Firmicutes; c__Clostridia; o__Clostridia; f__Hungateiclostridiaceae	0	80	110	2.39	58
	d__Bacteria; p__Firmicutes; c__Clostridia; o__Clostridia; f__Hungateiclostridiaceae	0	40	180	1.26	56
	d__Bacteria; p__Firmicutes; c__Clostridia; o__Clostridia; f__Hungateiclostridiaceae	0	45	130	1.3	56
	d__Bacteria; p__Firmicutes; c__Bacilli; o__RF39; f__RF39	183	80	110	2.39	58
	d__Bacteria; p__Firmicutes; c__Bacilli; o__RF39; f__RF39	113	35	279	0.97	73
	d__Bacteria; p__Firmicutes; c__Bacilli; o__RF39; f__RF39	31	160		13	63
	d__Bacteria; p__Firmicutes; c__Bacilli; o__RF39; f__RF39	23	70	200	2.09	68
	d__Bacteria; p__Firmicutes; c__Bacilli; o__RF39; f__RF39	12	160	4	43	66
	d__Bacteria; p__Firmicutes; c__Bacilli; o__RF39; f__RF39	9	45	130	1.3	56
	d__Bacteria; p__Firmicutes; c__Bacilli; o__RF39; f__RF39	0	91	40	3.42	75
	d__Bacteria; p__Firmicutes; c__Bacilli; o__RF39; f__RF39	0	32	29.8	2.41	60
	d__Bacteria; p__Firmicutes; c__Bacilli; o__RF39; f__RF39	0	20	30	0.72	56
	d__Bacteria; p__Firmicutes; c__Bacilli; o__RF39; f__RF39	0	90	45	4	73
	d__Bacteria; p__Firmicutes; c__Bacilli; o__RF39; f__RF39	0	45	30	5.14	74
	d__Bacteria; p__Firmicutes; c__Bacilli; o__RF39; f__RF39	0	33	9	1.42	59
	d__Bacteria; p__Firmicutes; c__Bacilli; o__RF39; f__RF39	0	40	10	1.1	76
	d__Bacteria; p__Firmicutes; c__Bacilli; o__RF39; f__RF39	0	180	0	1.05	72
	d__Bacteria; p__Firmicutes; c__Bacilli; o__RF39; f__RF39	0	80	10	3.3	60
	d__Bacteria; p__Firmicutes; c__Bacilli; o__RF39; f__RF39	0	30	12	2	63
	d__Bacteria; p__Firmicutes; c__Bacilli; o__RF39; f__RF39	0	40	125	2	70
	d__Bacteria; p__Firmicutes; c__Bacilli; o__RF39; f__RF39	0	60	50	1.9	59
	d__Bacteria; p__Firmicutes; c__Bacilli; o__RF39; f__RF39	0	58.5	35	2.27	69
	d__Bacteria; p__Firmicutes; c__Bacilli; o__RF39; f__RF39	0	30	30	1.1	75
	d__Bacteria; p__Firmicutes; c__Bacilli; o__RF39; f__RF39	0	55	228.68	0.77	66
	d__Bacteria; p__Firmicutes; c__Bacilli; o__RF39; f__RF39	0	42.1	70	6.03	62
	d__Bacteria; p__Firmicutes; c__Bacilli; o__RF39; f__RF39	0	40	100	0.81	57
	d__Bacteria; p__Firmicutes; c__Bacilli; o__RF39; f__RF39	0	40	60	1.21	58
	d__Bacteria; p__Firmicutes; c__Bacilli; o__RF39; f__RF39	0	33	480	0.916	79
	d__Bacteria; p__Firmicutes; c__Bacilli; o__RF39; f__RF39	0	65	35	5.83	70
	d__Bacteria; p__Firmicutes; c__Bacilli; o__RF39; f__RF39	0	40	180	1.26	56
	d__Bacteria; p__Firmicutes; c__Bacilli; o__RF39; f__RF39	0	40	0	5.89	73
	d__Bacteria; p__Cyanobacteria; c__Cyanobacteriia; o__Chloroplast; f__Chloroplast	169	45	130	1.3	56
	d__Bacteria; p__Cyanobacteria; c__Cyanobacteriia; o__Chloroplast; f__Chloroplast	63	30	12	2	63
	d__Bacteria; p__Cyanobacteria; c__Cyanobacteriia; o__Chloroplast; f__Chloroplast	48	42.1	70	6.03	62
	d__Bacteria; p__Cyanobacteria; c__Cyanobacteriia; o__Chloroplast; f__Chloroplast	47	80	10	3.3	60
	d__Bacteria; p__Cyanobacteria; c__Cyanobacteriia; o__Chloroplast; f__Chloroplast	22	40	60	1.21	58
	d__Bacteria; p__Cyanobacteria; c__Cyanobacteriia; o__Chloroplast; f__Chloroplast	21	33	9	1.42	59
	d__Bacteria; p__Cyanobacteria; c__Cyanobacteriia; o__Chloroplast; f__Chloroplast	19	80	110	2.39	58
	d__Bacteria; p__Cyanobacteria; c__Cyanobacteriia; o__Chloroplast; f__Chloroplast	0	58.5	35	2.27	69
	d__Bacteria; p__Cyanobacteria; c__Cyanobacteriia; o__Chloroplast; f__Chloroplast	0	35	279	0.97	73
	d__Bacteria; p__Cyanobacteria; c__Cyanobacteriia; o__Chloroplast; f__Chloroplast	0	40	0	5.89	73
	d__Bacteria; p__Cyanobacteria; c__Cyanobacteriia; o__Chloroplast; f__Chloroplast	0	32	29.8	2.41	60
	d__Bacteria; p__Cyanobacteria; c__Cyanobacteriia; o__Chloroplast; f__Chloroplast	0	30	30	1.1	75
	d__Bacteria; p__Cyanobacteria; c__Cyanobacteriia; o__Chloroplast; f__Chloroplast	0	20	30	0.72	56
	d__Bacteria; p__Cyanobacteria; c__Cyanobacteriia; o__Chloroplast; f__Chloroplast	0	40	10	1.1	76
	d__Bacteria; p__Cyanobacteria; c__Cyanobacteriia; o__Chloroplast; f__Chloroplast	0	70	200	2.09	68
	d__Bacteria; p__Cyanobacteria; c__Cyanobacteriia; o__Chloroplast; f__Chloroplast	0	160	4	43	66
	d__Bacteria; p__Cyanobacteria; c__Cyanobacteriia; o__Chloroplast; f__Chloroplast	0	60	50	1.9	59
	d__Bacteria; p__Cyanobacteria; c__Cyanobacteriia; o__Chloroplast; f__Chloroplast	0	91	40	3.42	75
	d__Bacteria; p__Cyanobacteria; c__Cyanobacteriia; o__Chloroplast; f__Chloroplast	0	180	0	1.05	72
	d__Bacteria; p__Cyanobacteria; c__Cyanobacteriia; o__Chloroplast; f__Chloroplast	0	160		13	63
	d__Bacteria; p__Cyanobacteria; c__Cyanobacteriia; o__Chloroplast; f__Chloroplast	0	40	180	1.26	56
	d__Bacteria; p__Cyanobacteria; c__Cyanobacteriia; o__Chloroplast; f__Chloroplast	0	90	45	4	73
	d__Bacteria; p__Cyanobacteria; c__Cyanobacteriia; o__Chloroplast; f__Chloroplast	0	55	228.68	0.77	66
	d__Bacteria; p__Cyanobacteria; c__Cyanobacteriia; o__Chloroplast; f__Chloroplast	0	45	30	5.14	74
	d__Bacteria; p__Cyanobacteria; c__Cyanobacteriia; o__Chloroplast; f__Chloroplast	0	40	100	0.81	57
	d__Bacteria; p__Cyanobacteria; c__Cyanobacteriia; o__Chloroplast; f__Chloroplast	0	33	480	0.916	79
	d__Bacteria; p__Cyanobacteria; c__Cyanobacteriia; o__Chloroplast; f__Chloroplast	0	40	125	2	70
	d__Bacteria; p__Cyanobacteria; c__Cyanobacteriia; o__Chloroplast; f__Chloroplast	0	65	35	5.83	70
	d__Bacteria; p__Actinobacteriota; c__Coriobacteriia; o__Coriobacteriales; f__Coriobacteriales_Incertae_Sedis	168	42.1	70	6.03	62
	d__Bacteria; p__Actinobacteriota; c__Coriobacteriia; o__Coriobacteriales; f__Coriobacteriales_Incertae_Sedis	98	70	200	2.09	68
	d__Bacteria; p__Actinobacteriota; c__Coriobacteriia; o__Coriobacteriales; f__Coriobacteriales_Incertae_Sedis	62	91	40	3.42	75
	d__Bacteria; p__Actinobacteriota; c__Coriobacteriia; o__Coriobacteriales; f__Coriobacteriales_Incertae_Sedis	60	60	50	1.9	59
	d__Bacteria; p__Actinobacteriota; c__Coriobacteriia; o__Coriobacteriales; f__Coriobacteriales_Incertae_Sedis	59	160	4	43	66
	d__Bacteria; p__Actinobacteriota; c__Coriobacteriia; o__Coriobacteriales; f__Coriobacteriales_Incertae_Sedis	49	32	29.8	2.41	60
	d__Bacteria; p__Actinobacteriota; c__Coriobacteriia; o__Coriobacteriales; f__Coriobacteriales_Incertae_Sedis	37	40	180	1.26	56
	d__Bacteria; p__Actinobacteriota; c__Coriobacteriia; o__Coriobacteriales; f__Coriobacteriales_Incertae_Sedis	22	45	130	1.3	56
	d__Bacteria; p__Actinobacteriota; c__Coriobacteriia; o__Coriobacteriales; f__Coriobacteriales_Incertae_Sedis	22	160		13	63
	d__Bacteria; p__Actinobacteriota; c__Coriobacteriia; o__Coriobacteriales; f__Coriobacteriales_Incertae_Sedis	21	90	45	4	73
	d__Bacteria; p__Actinobacteriota; c__Coriobacteriia; o__Coriobacteriales; f__Coriobacteriales_Incertae_Sedis	12	33	480	0.916	79
	d__Bacteria; p__Actinobacteriota; c__Coriobacteriia; o__Coriobacteriales; f__Coriobacteriales_Incertae_Sedis	0	45	30	5.14	74
	d__Bacteria; p__Actinobacteriota; c__Coriobacteriia; o__Coriobacteriales; f__Coriobacteriales_Incertae_Sedis	0	180	0	1.05	72
	d__Bacteria; p__Actinobacteriota; c__Coriobacteriia; o__Coriobacteriales; f__Coriobacteriales_Incertae_Sedis	0	40	125	2	70
	d__Bacteria; p__Actinobacteriota; c__Coriobacteriia; o__Coriobacteriales; f__Coriobacteriales_Incertae_Sedis	0	40	10	1.1	76
	d__Bacteria; p__Actinobacteriota; c__Coriobacteriia; o__Coriobacteriales; f__Coriobacteriales_Incertae_Sedis	0	58.5	35	2.27	69
	d__Bacteria; p__Actinobacteriota; c__Coriobacteriia; o__Coriobacteriales; f__Coriobacteriales_Incertae_Sedis	0	30	12	2	63
	d__Bacteria; p__Actinobacteriota; c__Coriobacteriia; o__Coriobacteriales; f__Coriobacteriales_Incertae_Sedis	0	40	100	0.81	57
	d__Bacteria; p__Actinobacteriota; c__Coriobacteriia; o__Coriobacteriales; f__Coriobacteriales_Incertae_Sedis	0	80	110	2.39	58
	d__Bacteria; p__Actinobacteriota; c__Coriobacteriia; o__Coriobacteriales; f__Coriobacteriales_Incertae_Sedis	0	55	228.68	0.77	66
	d__Bacteria; p__Actinobacteriota; c__Coriobacteriia; o__Coriobacteriales; f__Coriobacteriales_Incertae_Sedis	0	30	30	1.1	75
	d__Bacteria; p__Actinobacteriota; c__Coriobacteriia; o__Coriobacteriales; f__Coriobacteriales_Incertae_Sedis	0	40	0	5.89	73
	d__Bacteria; p__Actinobacteriota; c__Coriobacteriia; o__Coriobacteriales; f__Coriobacteriales_Incertae_Sedis	0	35	279	0.97	73
	d__Bacteria; p__Actinobacteriota; c__Coriobacteriia; o__Coriobacteriales; f__Coriobacteriales_Incertae_Sedis	0	33	9	1.42	59
	d__Bacteria; p__Actinobacteriota; c__Coriobacteriia; o__Coriobacteriales; f__Coriobacteriales_Incertae_Sedis	0	65	35	5.83	70
	d__Bacteria; p__Actinobacteriota; c__Coriobacteriia; o__Coriobacteriales; f__Coriobacteriales_Incertae_Sedis	0	40	60	1.21	58
	d__Bacteria; p__Actinobacteriota; c__Coriobacteriia; o__Coriobacteriales; f__Coriobacteriales_Incertae_Sedis	0	80	10	3.3	60
	d__Bacteria; p__Actinobacteriota; c__Coriobacteriia; o__Coriobacteriales; f__Coriobacteriales_Incertae_Sedis	0	20	30	0.72	56
	d__Bacteria; p__Firmicutes; c__Clostridia; o__Lachnospirales; f__Defluviitaleaceae	156	60	50	1.9	59
	d__Bacteria; p__Firmicutes; c__Clostridia; o__Lachnospirales; f__Defluviitaleaceae	84	35	279	0.97	73
	d__Bacteria; p__Firmicutes; c__Clostridia; o__Lachnospirales; f__Defluviitaleaceae	45	91	40	3.42	75
	d__Bacteria; p__Firmicutes; c__Clostridia; o__Lachnospirales; f__Defluviitaleaceae	27	40	100	0.81	57
	d__Bacteria; p__Firmicutes; c__Clostridia; o__Lachnospirales; f__Defluviitaleaceae	0	30	12	2	63
	d__Bacteria; p__Firmicutes; c__Clostridia; o__Lachnospirales; f__Defluviitaleaceae	0	55	228.68	0.77	66
	d__Bacteria; p__Firmicutes; c__Clostridia; o__Lachnospirales; f__Defluviitaleaceae	0	70	200	2.09	68
	d__Bacteria; p__Firmicutes; c__Clostridia; o__Lachnospirales; f__Defluviitaleaceae	0	80	10	3.3	60
	d__Bacteria; p__Firmicutes; c__Clostridia; o__Lachnospirales; f__Defluviitaleaceae	0	65	35	5.83	70
	d__Bacteria; p__Firmicutes; c__Clostridia; o__Lachnospirales; f__Defluviitaleaceae	0	58.5	35	2.27	69
	d__Bacteria; p__Firmicutes; c__Clostridia; o__Lachnospirales; f__Defluviitaleaceae	0	40	10	1.1	76
	d__Bacteria; p__Firmicutes; c__Clostridia; o__Lachnospirales; f__Defluviitaleaceae	0	45	130	1.3	56
	d__Bacteria; p__Firmicutes; c__Clostridia; o__Lachnospirales; f__Defluviitaleaceae	0	180	0	1.05	72
	d__Bacteria; p__Firmicutes; c__Clostridia; o__Lachnospirales; f__Defluviitaleaceae	0	30	30	1.1	75
	d__Bacteria; p__Firmicutes; c__Clostridia; o__Lachnospirales; f__Defluviitaleaceae	0	40	60	1.21	58
	d__Bacteria; p__Firmicutes; c__Clostridia; o__Lachnospirales; f__Defluviitaleaceae	0	40	0	5.89	73
	d__Bacteria; p__Firmicutes; c__Clostridia; o__Lachnospirales; f__Defluviitaleaceae	0	45	30	5.14	74
	d__Bacteria; p__Firmicutes; c__Clostridia; o__Lachnospirales; f__Defluviitaleaceae	0	40	180	1.26	56
	d__Bacteria; p__Firmicutes; c__Clostridia; o__Lachnospirales; f__Defluviitaleaceae	0	42.1	70	6.03	62
	d__Bacteria; p__Firmicutes; c__Clostridia; o__Lachnospirales; f__Defluviitaleaceae	0	80	110	2.39	58
	d__Bacteria; p__Firmicutes; c__Clostridia; o__Lachnospirales; f__Defluviitaleaceae	0	160	4	43	66
	d__Bacteria; p__Firmicutes; c__Clostridia; o__Lachnospirales; f__Defluviitaleaceae	0	33	480	0.916	79
	d__Bacteria; p__Firmicutes; c__Clostridia; o__Lachnospirales; f__Defluviitaleaceae	0	40	125	2	70
	d__Bacteria; p__Firmicutes; c__Clostridia; o__Lachnospirales; f__Defluviitaleaceae	0	32	29.8	2.41	60
	d__Bacteria; p__Firmicutes; c__Clostridia; o__Lachnospirales; f__Defluviitaleaceae	0	20	30	0.72	56
	d__Bacteria; p__Firmicutes; c__Clostridia; o__Lachnospirales; f__Defluviitaleaceae	0	160		13	63
	d__Bacteria; p__Firmicutes; c__Clostridia; o__Lachnospirales; f__Defluviitaleaceae	0	33	9	1.42	59
	d__Bacteria; p__Firmicutes; c__Clostridia; o__Lachnospirales; f__Defluviitaleaceae	0	90	45	4	73
	d__Bacteria; p__Firmicutes; c__Clostridia; o__Oscillospirales; f__Oscillospirales	117	30	30	1.1	75
	d__Bacteria; p__Firmicutes; c__Clostridia; o__Oscillospirales; f__Oscillospirales	79	40	60	1.21	58
	d__Bacteria; p__Firmicutes; c__Clostridia; o__Oscillospirales; f__Oscillospirales	53	33	9	1.42	59
	d__Bacteria; p__Firmicutes; c__Clostridia; o__Oscillospirales; f__Oscillospirales	24	45	30	5.14	74
	d__Bacteria; p__Firmicutes; c__Clostridia; o__Oscillospirales; f__Oscillospirales	0	90	45	4	73
	d__Bacteria; p__Firmicutes; c__Clostridia; o__Oscillospirales; f__Oscillospirales	0	80	10	3.3	60
	d__Bacteria; p__Firmicutes; c__Clostridia; o__Oscillospirales; f__Oscillospirales	0	42.1	70	6.03	62
	d__Bacteria; p__Firmicutes; c__Clostridia; o__Oscillospirales; f__Oscillospirales	0	58.5	35	2.27	69
	d__Bacteria; p__Firmicutes; c__Clostridia; o__Oscillospirales; f__Oscillospirales	0	40	125	2	70
	d__Bacteria; p__Firmicutes; c__Clostridia; o__Oscillospirales; f__Oscillospirales	0	20	30	0.72	56
	d__Bacteria; p__Firmicutes; c__Clostridia; o__Oscillospirales; f__Oscillospirales	0	70	200	2.09	68
	d__Bacteria; p__Firmicutes; c__Clostridia; o__Oscillospirales; f__Oscillospirales	0	40	180	1.26	56
	d__Bacteria; p__Firmicutes; c__Clostridia; o__Oscillospirales; f__Oscillospirales	0	40	100	0.81	57
	d__Bacteria; p__Firmicutes; c__Clostridia; o__Oscillospirales; f__Oscillospirales	0	91	40	3.42	75
	d__Bacteria; p__Firmicutes; c__Clostridia; o__Oscillospirales; f__Oscillospirales	0	33	480	0.916	79
	d__Bacteria; p__Firmicutes; c__Clostridia; o__Oscillospirales; f__Oscillospirales	0	160		13	63
	d__Bacteria; p__Firmicutes; c__Clostridia; o__Oscillospirales; f__Oscillospirales	0	180	0	1.05	72
	d__Bacteria; p__Firmicutes; c__Clostridia; o__Oscillospirales; f__Oscillospirales	0	35	279	0.97	73
	d__Bacteria; p__Firmicutes; c__Clostridia; o__Oscillospirales; f__Oscillospirales	0	30	12	2	63
	d__Bacteria; p__Firmicutes; c__Clostridia; o__Oscillospirales; f__Oscillospirales	0	45	130	1.3	56
	d__Bacteria; p__Firmicutes; c__Clostridia; o__Oscillospirales; f__Oscillospirales	0	65	35	5.83	70
	d__Bacteria; p__Firmicutes; c__Clostridia; o__Oscillospirales; f__Oscillospirales	0	40	10	1.1	76
	d__Bacteria; p__Firmicutes; c__Clostridia; o__Oscillospirales; f__Oscillospirales	0	40	0	5.89	73
	d__Bacteria; p__Firmicutes; c__Clostridia; o__Oscillospirales; f__Oscillospirales	0	160	4	43	66
	d__Bacteria; p__Firmicutes; c__Clostridia; o__Oscillospirales; f__Oscillospirales	0	32	29.8	2.41	60
	d__Bacteria; p__Firmicutes; c__Clostridia; o__Oscillospirales; f__Oscillospirales	0	55	228.68	0.77	66
	d__Bacteria; p__Firmicutes; c__Clostridia; o__Oscillospirales; f__Oscillospirales	0	60	50	1.9	59
	d__Bacteria; p__Firmicutes; c__Clostridia; o__Oscillospirales; f__Oscillospirales	0	80	110	2.39	58
	f__[Clostridium]_methylpentosum_group	112	70	200	2.09	68
	f__[Clostridium]_methylpentosum_group	20	60	50	1.9	59
	f__[Clostridium]_methylpentosum_group	0	90	45	4	73
	f__[Clostridium]_methylpentosum_group	0	91	40	3.42	75
	f__[Clostridium]_methylpentosum_group	0	160	4	43	66
	f__[Clostridium]_methylpentosum_group	0	20	30	0.72	56
	f__[Clostridium]_methylpentosum_group	0	45	30	5.14	74
	f__[Clostridium]_methylpentosum_group	0	32	29.8	2.41	60
	f__[Clostridium]_methylpentosum_group	0	42.1	70	6.03	62
	f__[Clostridium]_methylpentosum_group	0	40	60	1.21	58
	f__[Clostridium]_methylpentosum_group	0	40	100	0.81	57
	f__[Clostridium]_methylpentosum_group	0	80	10	3.3	60
	f__[Clostridium]_methylpentosum_group	0	40	180	1.26	56
	f__[Clostridium]_methylpentosum_group	0	80	110	2.39	58
	f__[Clostridium]_methylpentosum_group	0	180	0	1.05	72
	f__[Clostridium]_methylpentosum_group	0	40	0	5.89	73
	f__[Clostridium]_methylpentosum_group	0	58.5	35	2.27	69
	f__[Clostridium]_methylpentosum_group	0	30	30	1.1	75
	f__[Clostridium]_methylpentosum_group	0	55	228.68	0.77	66
	f__[Clostridium]_methylpentosum_group	0	45	130	1.3	56
	f__[Clostridium]_methylpentosum_group	0	65	35	5.83	70
	f__[Clostridium]_methylpentosum_group	0	160		13	63
	f__[Clostridium]_methylpentosum_group	0	40	125	2	70
	f__[Clostridium]_methylpentosum_group	0	40	10	1.1	76
	f__[Clostridium]_methylpentosum_group	0	30	12	2	63
	f__[Clostridium]_methylpentosum_group	0	33	9	1.42	59
	f__[Clostridium]_methylpentosum_group	0	33	480	0.916	79
	f__[Clostridium]_methylpentosum_group	0	35	279	0.97	73
	d__Bacteria; p__Firmicutes; c__Bacilli; o__Bacillales; f__Bacillaceae	110	35	279	0.97	73
	d__Bacteria; p__Firmicutes; c__Bacilli; o__Bacillales; f__Bacillaceae	0	20	30	0.72	56
	d__Bacteria; p__Firmicutes; c__Bacilli; o__Bacillales; f__Bacillaceae	0	45	130	1.3	56
	d__Bacteria; p__Firmicutes; c__Bacilli; o__Bacillales; f__Bacillaceae	0	70	200	2.09	68
	d__Bacteria; p__Firmicutes; c__Bacilli; o__Bacillales; f__Bacillaceae	0	180	0	1.05	72
	d__Bacteria; p__Firmicutes; c__Bacilli; o__Bacillales; f__Bacillaceae	0	90	45	4	73
	d__Bacteria; p__Firmicutes; c__Bacilli; o__Bacillales; f__Bacillaceae	0	60	50	1.9	59
	d__Bacteria; p__Firmicutes; c__Bacilli; o__Bacillales; f__Bacillaceae	0	45	30	5.14	74
	d__Bacteria; p__Firmicutes; c__Bacilli; o__Bacillales; f__Bacillaceae	0	58.5	35	2.27	69
	d__Bacteria; p__Firmicutes; c__Bacilli; o__Bacillales; f__Bacillaceae	0	40	60	1.21	58
	d__Bacteria; p__Firmicutes; c__Bacilli; o__Bacillales; f__Bacillaceae	0	40	10	1.1	76
	d__Bacteria; p__Firmicutes; c__Bacilli; o__Bacillales; f__Bacillaceae	0	55	228.68	0.77	66
	d__Bacteria; p__Firmicutes; c__Bacilli; o__Bacillales; f__Bacillaceae	0	30	12	2	63
	d__Bacteria; p__Firmicutes; c__Bacilli; o__Bacillales; f__Bacillaceae	0	80	10	3.3	60
	d__Bacteria; p__Firmicutes; c__Bacilli; o__Bacillales; f__Bacillaceae	0	40	125	2	70
	d__Bacteria; p__Firmicutes; c__Bacilli; o__Bacillales; f__Bacillaceae	0	32	29.8	2.41	60
	d__Bacteria; p__Firmicutes; c__Bacilli; o__Bacillales; f__Bacillaceae	0	40	0	5.89	73
	d__Bacteria; p__Firmicutes; c__Bacilli; o__Bacillales; f__Bacillaceae	0	30	30	1.1	75
	d__Bacteria; p__Firmicutes; c__Bacilli; o__Bacillales; f__Bacillaceae	0	33	9	1.42	59
	d__Bacteria; p__Firmicutes; c__Bacilli; o__Bacillales; f__Bacillaceae	0	160		13	63
	d__Bacteria; p__Firmicutes; c__Bacilli; o__Bacillales; f__Bacillaceae	0	65	35	5.83	70
	d__Bacteria; p__Firmicutes; c__Bacilli; o__Bacillales; f__Bacillaceae	0	160	4	43	66
	d__Bacteria; p__Firmicutes; c__Bacilli; o__Bacillales; f__Bacillaceae	0	40	180	1.26	56
	d__Bacteria; p__Firmicutes; c__Bacilli; o__Bacillales; f__Bacillaceae	0	42.1	70	6.03	62
	d__Bacteria; p__Firmicutes; c__Bacilli; o__Bacillales; f__Bacillaceae	0	40	100	0.81	57
	d__Bacteria; p__Firmicutes; c__Bacilli; o__Bacillales; f__Bacillaceae	0	33	480	0.916	79
	d__Bacteria; p__Firmicutes; c__Bacilli; o__Bacillales; f__Bacillaceae	0	80	110	2.39	58
	d__Bacteria; p__Firmicutes; c__Bacilli; o__Bacillales; f__Bacillaceae	0	91	40	3.42	75
	d__Bacteria; p__Firmicutes; c__Clostridia; o__Peptostreptococcales-Tissierellales; f__Peptostreptococcales-Tissierellales	96	40	10	1.1	76
	d__Bacteria; p__Firmicutes; c__Clostridia; o__Peptostreptococcales-Tissierellales; f__Peptostreptococcales-Tissierellales	25	40	125	2	70
	d__Bacteria; p__Firmicutes; c__Clostridia; o__Peptostreptococcales-Tissierellales; f__Peptostreptococcales-Tissierellales	4	55	228.68	0.77	66
	d__Bacteria; p__Firmicutes; c__Clostridia; o__Peptostreptococcales-Tissierellales; f__Peptostreptococcales-Tissierellales	2	20	30	0.72	56
	d__Bacteria; p__Firmicutes; c__Clostridia; o__Peptostreptococcales-Tissierellales; f__Peptostreptococcales-Tissierellales	2	30	30	1.1	75
	d__Bacteria; p__Firmicutes; c__Clostridia; o__Peptostreptococcales-Tissierellales; f__Peptostreptococcales-Tissierellales	0	90	45	4	73
	d__Bacteria; p__Firmicutes; c__Clostridia; o__Peptostreptococcales-Tissierellales; f__Peptostreptococcales-Tissierellales	0	60	50	1.9	59
	d__Bacteria; p__Firmicutes; c__Clostridia; o__Peptostreptococcales-Tissierellales; f__Peptostreptococcales-Tissierellales	0	70	200	2.09	68
	d__Bacteria; p__Firmicutes; c__Clostridia; o__Peptostreptococcales-Tissierellales; f__Peptostreptococcales-Tissierellales	0	91	40	3.42	75
	d__Bacteria; p__Firmicutes; c__Clostridia; o__Peptostreptococcales-Tissierellales; f__Peptostreptococcales-Tissierellales	0	40	180	1.26	56
	d__Bacteria; p__Firmicutes; c__Clostridia; o__Peptostreptococcales-Tissierellales; f__Peptostreptococcales-Tissierellales	0	45	130	1.3	56
	d__Bacteria; p__Firmicutes; c__Clostridia; o__Peptostreptococcales-Tissierellales; f__Peptostreptococcales-Tissierellales	0	30	12	2	63
	d__Bacteria; p__Firmicutes; c__Clostridia; o__Peptostreptococcales-Tissierellales; f__Peptostreptococcales-Tissierellales	0	160	4	43	66
	d__Bacteria; p__Firmicutes; c__Clostridia; o__Peptostreptococcales-Tissierellales; f__Peptostreptococcales-Tissierellales	0	45	30	5.14	74
	d__Bacteria; p__Firmicutes; c__Clostridia; o__Peptostreptococcales-Tissierellales; f__Peptostreptococcales-Tissierellales	0	35	279	0.97	73
	d__Bacteria; p__Firmicutes; c__Clostridia; o__Peptostreptococcales-Tissierellales; f__Peptostreptococcales-Tissierellales	0	40	100	0.81	57
	d__Bacteria; p__Firmicutes; c__Clostridia; o__Peptostreptococcales-Tissierellales; f__Peptostreptococcales-Tissierellales	0	80	10	3.3	60
	d__Bacteria; p__Firmicutes; c__Clostridia; o__Peptostreptococcales-Tissierellales; f__Peptostreptococcales-Tissierellales	0	33	480	0.916	79
	d__Bacteria; p__Firmicutes; c__Clostridia; o__Peptostreptococcales-Tissierellales; f__Peptostreptococcales-Tissierellales	0	180	0	1.05	72
	d__Bacteria; p__Firmicutes; c__Clostridia; o__Peptostreptococcales-Tissierellales; f__Peptostreptococcales-Tissierellales	0	42.1	70	6.03	62
	d__Bacteria; p__Firmicutes; c__Clostridia; o__Peptostreptococcales-Tissierellales; f__Peptostreptococcales-Tissierellales	0	32	29.8	2.41	60
	d__Bacteria; p__Firmicutes; c__Clostridia; o__Peptostreptococcales-Tissierellales; f__Peptostreptococcales-Tissierellales	0	33	9	1.42	59
	d__Bacteria; p__Firmicutes; c__Clostridia; o__Peptostreptococcales-Tissierellales; f__Peptostreptococcales-Tissierellales	0	40	60	1.21	58
	d__Bacteria; p__Firmicutes; c__Clostridia; o__Peptostreptococcales-Tissierellales; f__Peptostreptococcales-Tissierellales	0	80	110	2.39	58
	d__Bacteria; p__Firmicutes; c__Clostridia; o__Peptostreptococcales-Tissierellales; f__Peptostreptococcales-Tissierellales	0	65	35	5.83	70
	d__Bacteria; p__Firmicutes; c__Clostridia; o__Peptostreptococcales-Tissierellales; f__Peptostreptococcales-Tissierellales	0	58.5	35	2.27	69
	d__Bacteria; p__Firmicutes; c__Clostridia; o__Peptostreptococcales-Tissierellales; f__Peptostreptococcales-Tissierellales	0	40	0	5.89	73
	d__Bacteria; p__Firmicutes; c__Clostridia; o__Peptostreptococcales-Tissierellales; f__Peptostreptococcales-Tissierellales	0	160		13	63
	d__Bacteria; p__Proteobacteria; c__Gammaproteobacteria; o__Burkholderiales; f__Oxalobacteraceae	91	160	4	43	66
	d__Bacteria; p__Proteobacteria; c__Gammaproteobacteria; o__Burkholderiales; f__Oxalobacteraceae	75	40	125	2	70
	d__Bacteria; p__Proteobacteria; c__Gammaproteobacteria; o__Burkholderiales; f__Oxalobacteraceae	58	160		13	63
[truncated: 641 more rows]

## Sheet: Genus
Sample ID	Taxon	Abundance	PV [ml]	RBV [ml]	PSA [ng/ml]	Age [years]
[truncated: 5,852 more rows]

## Sheet: Species
Sample ID	Taxon	Abundance	PV [ml]	RBV [ml]	PSA [ng/ml]	Age [years]
[truncated: 8,932 more rows]
